# Supplementary material for: Genomic content of chemosensory genes correlates with host range in wood-boring beetles (Dendroctonus ponderosae, Agrilus planipennis, and Anoplophora glabripennis)
Source: BMC Genomics. 2019 Sep 2;20:690. doi: 10.1186/s12864-019-6054-x (PMC6720082; doi:10.1186/s12864-019-6054-x)
Supplement: Supplementary file 1 — Table S1. Amino acid sequences and annotation details of the chemosensory genes identified in the genomes of Anoplophora glabripennis, Agrilus planipennis, and Dendroctonus ponderosae. Information on genomic location, gene structure, and protein length is presented alongside annotation notes where relevant. (XLSX 38 kb) [file 12864_2019_6054_MOESM1_ESM.xlsx]

## Sheet: Table S1
Additional file 1: Table S1. Position and structure of the chemosensory genes annotated from the genomes of three species of beetles (Anaplophora glabripennis "Agla", Agrilus planipennis "Apla", and D. Ponderosae "Dpon").
Gene Name	Scaffold*	Scaffold position	Strand	Introns | Phases**	#AAs	Notes***
AglaCsp1	NW_019416210.1	771617-784631	+	1|1	100
AglaCsp2	NW_019416210.1	786836-792993	-	1|1	123
AglaCsp3	NW_019416210.1	804097-832209	-	1|1	306
AglaCsp4	NW_019416210.1	897314-906294	-	1|1	149
AglaCsp5	NW_019416210.1	915726-916668	-	1|1	135
AglaCsp6	NW_019416210.1	941973-949508	+	1|1	126
AglaCsp7	NW_019416210.1	955516-959371	+	1|1	126
AglaCsp8	NW_019416210.1	961466-962054	+	1|1	126
AglaCsp9	NW_019416210.1	974611-975723	-	1|1	125
AglaCsp10	NW_019416210.1	979107-979704	+	1|1	125
AglaCsp11	NW_019416210.1	998580-1002520	+	1|1	127
AglaCsp12	NW_019416210.1	1007235-1008287	+	1|1	153
AglaCsp13	NW_019416210.1	1028094-1034042	+	1|1	127
AglaCsp14	NW_019416210.1	1040730-1043480	+	1|1	129
AglaCsp15	NW_019416210.1	1055540-1056585	+	1|1	111
AglaCsp16	NW_019416210.1	1062223-1068991	+	1|1	123
AglaCsp17NTE	NW_019417294.1	74010-81965	+	1|1	109	Start codon/exon not found.
AglaSnmp1a	NW_019416232.1	606803-630214	+	7 | 0200200	519
AglaSnmp1b	NW_019416232.1	638352-649843	+	7 | 0200200	529
AglaSnmp2a	NW_019416324.1	327792-345482	+	8 | 02002100	504
AglaSnmp2b	NW_019416324.1	358344-373850	+	8 | 02002100	515
AplaCsp1	183	488535-489334	-	1 | 1	131
AplaCsp2JOI	64; 828	3541-3733; 42929-43092	+; -	1 | 1	118
AplaCsp3	64	25553-26454	-	1 | 1	131
AplaCsp4	450	12511-14308	-	1 | 1	129
AplaCsp5	64	70642-71511	+	1 | 1	140
AplaCsp6	64	74128-76550	-	1 | 1	120
AplaCsp7	64	79963-106157	+	1 | 1	145
AplaCsp8	64	168984-199674	+	1 | 1	307
AplaCsp9	64	227457-233638	+	1 | 1	121
AplaCsp10	64	6621-17481	-	1 | 1	130
AplaCsp11	64	238630-241993	-	1 | 1	101
AplaCsp12	450	20463-21963	+	1 | 1	128
AplaCsp13FIX	75	711368-711779	-	2 | 01	110	Small first exon added from from transcriptome raw reads released by genome project.
AplaCsp14CF	64	60633-60438	-	1 | 1	97	Partial second exon reconstructed from transcriptome raw reads released by genome project.
AplaGr2JOI	311; 2081	266282-277359; 47-196	- ; +	6 | 010000	419
AplaGr3	281	8018-11350	-	4 | 0000	445
AplaGr4	15	1202311-1205053	-	7 | 1100200	403
AplaGr5	15	1197677-1201224	-	7 | 1100200	393
AplaGr6	224	345016-356030	+	7 | 1100200	396
AplaGr7	39	612450-614242	-	7 | 1100200	409
AplaGr8NTE	70	942654-942569	+	7 | 1100200	374	Missing ~150bp of first exon in unsequenced region.
AplaGr9JOI	190; 827	399750-402685; 11370-11524	+; -	7 | 1100200	417
AplaGr10	537	20647-22558	+	6 | 100000	455
AplaGr11	5	461271-463701	+	2 | 00	401
AplaGr12	5	471159-475111	+	2 | 00	409
AplaGr13	5	493295-494666	+	2 | 00	389
AplaGr14	5	498285-500153	+	2 | 00	407
AplaGr15CTE	5	436454-437386	-	N/A	311	Missing two terminal exons.
AplaGr16CTE	5	431269-432204	-	N/A	312	Missing two terminal exons.
AplaGr17	88	307333-308685	+	2 | 00	392
AplaGr18CTE	88	310255-311190	+	N/A	312	Missing two terminal exons.
AplaGr19	119	284872-287571	+	2 | 00	399
AplaGr20CTE	146	746446-747381	+	N/A	312	Missing two terminal exons.
AplaGr21	79	345675-347318	-	2 | 00	395
AplaGr22CTE	217	422700-424086	+	1 | 1	278	Missing ~450bp, in potentially three terminal exons.
AplaGr23IC	379	30393-35411	+	N/A	290	Missing an apparent second exon (400-500bp) in unsequenced region, and terminal exon is truncated before stop codon.
AplaGr24	35	640937-642378	-	2 | 00	441
AplaGr25	7	1449163-1450547	-	2 | 00	326
AplaGr26NC	64	839214-840476	+	1 | 1	271	Missing ~100 bp in an apparent first exon and ~250bp in an unknown number of terminal exons.
AplaGr27JOI	488; 10	3457-4287; 1214666-1215004	-; +	1 | 0	389
AplaGr28	10	1215839-1219011	+	1 | 0	395
AplaGr29	10	1220462-1225126	+	1 | 0	395
AplaGr30	10	1237262-1239652	+	2 | 20	359
AplaGr31	69	1366472-1370172	+	2 | 20	394
AplaIr8aNTE	10	1294520-1309064	-	10 | 1000120221	802	Missing first two exons; exons 4 and 5 are misassembled and placed downstream of terminal exon.
AplaIr21a	232	541364-553738	+	7 | 0221120	725
AplaIr25a	177	527073-556108	-	9 | 111200222	925
AplaIr40aNI	364	191652-218343	-	N/A	586	Missing first two exons and potential exon 6.
AplaIr41aINT	41	81119-95473	+	N/A	481	Missing potential exon 5.
AplaIr60a	13	2070786-2072711	-	0	642
AplaIr68a	354	20531-24253	+	7 | 0210220	749
AplaIr75aINT	24	461380-465144	+	N/A	438	Missing potential exon 5.
AplaIr75bNC	178	431549-434445	+	5 | 10012	383	Missing first three exons and terminal exon.
AplaIr75c	518	103592-106392	-	7 | 0022102	668
AplaIr75d	553	57789-60630	+	7 | 0022102	650
AplaIr76b.1FIX	249	176305-182293	-	N/A	525	Missing internal region of 1-2 exons, which was reconstructed from Mamidala et al. model and transcriptome raw reads.
AplaIr76b.2NTE	274	308071-317574	-	4 | 0102	475	Missing first exon.
AplaIr93a	201	636557-641570	-	13 | 1111000010121	860
AplaIr100a	6	1475272-1476987	-	0	571
AplaIr101	326	208696-210696	-	0	666
AplaIr102	497	85067-87028	-	0	653
AplaIr103	162	427989-434905	+	2 | 10	502
AplaIr104	41	277825-287381	+	2 | 10	500
AplaIr105	162	436175-440992	+	2 | 10	484
AplaIr106JOI	162; 2930	448193-452943; 566-850	+; -	2 | 10	483
AplaIr107	162	455223-459582	+	2 | 10	482
AplaIr108	162	460953-465773	+	2 | 10	456
AplaIr109INT	162	471280-468756	+	N/A	353	First exon truncated at 3' end by ~400bp.
AplaIr110	162	479039-484540	+	2 | 10	493
AplaIr111	94	221569-225284	-	1 | 0	596	Second exon misassembled into two fragments.
AplaIr112	94	216317-219029	-	1 | 0	605
AplaIr113	94	210064-215291	-	1 | 0	603
AplaIr114PSE	262	371556-373304	-	0	583	Stop codon present in reading frame.
AplaIr115	262	354854-356611	-	0	585
AplaIr116INT	262	353227-365104	-	0	549	Presuming a misassembly, but potentially a pseudogene. Reading frame misassembled into three discontinuous fragments that surround AplaIR115, and missing an internal region of ~75bp near N-terminus.
AplaObp1FIX	156	199133-201967	-	5 | 01010	131	Small terminal exon missing from scaffold but added from Mamidala et al. OBP1 model.
AplaObp2	368	308718-310922	+	3 | 100	196
AplaObp3FIX	49	499228-499825	+	5 | 01001	141	Terminal exon missing from scaffold but added from Mamidala et al. OBP3 model.
AplaObp5	12	130677-131659	+	1 | 0	149
AplaObp6FIX	185	145534-146603	-	2 | 01	140	One or more C-terminal exons missing from scaffold, but added from Mamidala et al. OBP6 model.
AplaObp7	213	349785-352249	-	1 | 0	151
AplaObp9	213	360818-361723	+	1 | 0	133
AplaObp10	296	169515-170055	-	1 | 0	134
AplaObp11	213	345419-347548	+	1 | 0	135
AplaObp12	462	42341-45494	-	5 | 01010	148
AplaObp13	4	3807082-3808289	+	4 | 0101	279
AplaObp14FIX	612	7551-11113	-	3 | 001	206	First exons missing, but reconstructed from transcriptome data provided by genome project.
Apla\OrcoFIX	97	31127-37261	-	10 | 2210012000	479	Exons misassembled and out of order; missing exon 7 and truncated exons 6 & 11 fixed in protein model with raw reads.
AplaOr1	12	1370688-1375815	+	4 | 2000	393
AplaOr2	119	268089-273278	-	4 | 2000	398	Exon A misassembled, split into two fragments.
AplaOr3	119	226423-230001	-	4 | 2000	407
AplaOr4	206	277656-297966	+	6 | 012000	395
AplaOr5	239	304452-313596	+	6 | 012000	419
AplaOr6	284	162732-172151	-	5 | 12000	436
AplaOr7	284	158957-161809	-	5 | 12000	434
AplaOr8	3	356664-360803	+	5 | 12000	426
AplaOr9	3	361993-364995	+	5 | 12000	423
AplaOr10	3	369093-374814	+	5 | 12000	424
AplaOr11	74	973507-986133	+	5 | 12000	400
AplaOr12	74	990937-995400	+	5 | 12000	400
AplaOr13	74	998970-1003121	+	5 | 12000	400
AplaOr14CTE	146	82078-85865	+	6 | 111200	393	Missing exon E.
AplaOr15IF	146	66497-80246	+	N/A	297	Missing exons B and C. Truncated A2 and D exons fixed with raw reads.
AplaOr16	38	536182-539412	-	5 | 12000	405
AplaOr17	66	328117-330115	-	5 | 12000	418
AplaOr18FIX	156	227999-235352	+	5 | 12000	413	Exon A truncated at 5' end; fixed with raw reads.
AplaOr19	156	239074-249383	+	5 | 12000	415
AplaOr20	156	249941-253910	+	5 | 12000	417
AplaOr21FIX	156	205481-211540	-	5 | 12000	433	D exon truncated at 5' end; fixed with raw reads.
AplaOr22CTE	156	221986-223898	+	3 | 120	352	Missing D and E exons.
AplaOr23CF	245	389749-390351	-	0	208	Only Exon A is present. Truncated 3' end fixed in protein model with raw reads.
AplaOr24CTE	192	52723-53350	+	0	209	Only Exon A is present.
AplaOr25CTE	245	359810-360437	-	0	209	Only Exon A is present.
AplaOr26	192	9747-13900	+	5 | 12000	417
AplaOr27IC	192	26256-35076	+	N/A	330	Missing A2 and E exons.
AplaOr28INT	192	45420-52240	+	N/A	330	Missing C and D exons.
AplaOr29CTE	245	348292-348919	-	0	209	Only Exon A is present.
AplaOr30CTE	245	341721-342348	-	0	209	Only Exon A is present.
AplaOr31CTE	192	24818-26126	+	1 | 1	275	Missing B, C, D, and E exons.
AplaOr32	152	69527-81906	-	6 | 112000	426
AplaOr33	108	130056-143562	-	5 | 12000	421
AplaOr34INT	22	1018952-1021457	+	N/A	280	Missing A2, B, and C exons.
AplaOr35PSE	22	1016418-1017039	+	N/A	174	Complete A exon, but with three frameshift mutations.
AplaOr36	73	132830-138702	+	6 | 012200	375
AplaOr37FIX	38	1478623-1481748	+	5 | 02200	385	Truncated A1 exon fixed with raw reads.
AplaOr38	38	1482491-1484565	+	5 | 02200	379
AplaOr39NTE	198	722551-726005	+	4 | 2200	221	Missing A1 exon.
AplaOr40	200	214198-216795	+	5 | 02200	379
AplaOr41JOI	2996, 104	708-1732; 77092-78213	+;+	6 | 102000	400	A1-A3 exons on first scaffold; remaining exons on second.
AplaOr42	104	79848-84702	+	6 | 102000	391
AplaOr43	173	217542-223410	-	7 | 1212000	420
AplaOr44NTE	224	519592-521735	-	6 | 212000	329	Missing predicted A1 exon.
AplaOr45	224	517502-519300	-	6 | 212000	418
AplaOr46NTE	1943	8387-9493	+	4 | 1000	201	Missing 2-3 initial exons.
AplaSnmp1	43	1067024-1075511	-	7 | 0200200	517	Exon 4 is misassembled on scaffold, follows exon 5. Misassembly confirmed by Mamidala et al. SNMP1 model.
AplaSnmp2	5; 3397	1104377-1130870; 1018-1477	+; +	8 | 02002100	514
AplaSnmp3a	314	210198-216027	+	8 | 02010200	517
AplaSnmp3b	206	272806-275796	-	8 | 02010200	518
DponCsp1	KB632326.1	89927-90744	-	1 | 1	124
DponCsp2	KB632326.1	95457-96631	-	1 | 1	121
DponCsp3	KB632339.1	51555-53673	-	2 | 01	138
DponCsp4	KB632339.1	41998-42436	-	1 | 1	128
DponCsp6JOI	KB629776.1; KB632326.1	358-552; 84782-84976	-;+	1 | 1	130	Join across scaffolds.
DponCsp7	KB632339.1	50914-51404	+	1 | 1	143
DponCsp8JOI	KI207315.1; KB632326.1	566-1208; 77553-77558	-;+	2 |01	127	Join across scaffolds.
DponCsp9	KB631984.1	929240-932333	-	2 | 01	115
DponCsp10	KB631607.1	285636-286447	-	1 | 1	124
DponCsp11	KB632339.1	40923-41899	+	1 | 1	102
DponCsp12	KB632339.1	45412-47947	-	3 | 120	266
DponGr1	KB632188.1	188598-194064	+	5 | 20120	434
DponGr2	KB632061.1	598565-605942	-	7 | 0110000	430
DponGr3	KB632226.1	8503-15476	+	6 | 010000	452
DponGr4	KB632226.1	541711-547585	-	7 | 1100200	424
DponGr5NTE	KB631628.1	1927-7613	+	7 | 1100200	373	Missing N-terminal exon(s).
DponGr6	KB631628.1	8772-12502	+	5 | 10000	407
DponGr7	KB631628.1	13787-21027	+	6 | 110000	399
DponGr8	KB631698.1	21802-23615	-	7 | 1110000	407
DponGr9	KB631698.1	24027-26476	+	7 | 1100200	415
DponGr10NTE	KB632171.1	68355-86192	+	5 | 00000	359	Truncated N-terminal exon.
DponGr11	KB631669.1	537499-538886	-	3 | 110	397
DponGr12	KB631964.1	420593-422464	+	1 | 0	354
DponGr13	KB630812.1	10926-13456	+	1 | 0	365
DponGr14	KB632081.1	792918-794024	+	1 | 0	350
DponGr15NF	KB631544.1	154-1364	-	1 | 0	382	Truncated N-terminal exon, and C-terminal exon completed using raw reads.
DponGr16	KB632400.1	879000-880073	+	1 | 0	338
DponGr17	KB632225.1	290194-291313	+	1 | 0	353
DponGr18	KB632225.1	291878-293019	+	1 | 0	362
DponGr19FIX	KB631940.1	8158-9254	-	1 | 0	341	Completed using raw reads.
DponGr20a	KB632300.1	386851-387980	-	1 | 0	347	Alternatively spliced. Unique N-terminal exon, shared C-terminal exon.
DponGr20b	KB632300.1	386851-389969	-	1 | 0	343	Alternatively spliced. Unique N-terminal exon, shared C-terminal exon.
DponGr20c	KB632300.1	386851-391833	-	1 | 0	347	Alternatively spliced. Unique N-terminal exon, shared C-terminal exon.
DponGr20d	KB632300.1	386851-393854	-	1 | 0	343	Alternatively spliced. Unique N-terminal exon, shared C-terminal exon.
DponGr21	KB631924.1	632485-634003	-	5 | 22200	420
DponGr22	KB632238.1	360960-362299	-	2 | 10	405
DponGr23	KB631899.1	14662-17257	+	1 | 0	347
DponGr24JOI	KB632400.1	1691493-1726491	-	4 | 1200	422	Exon 4 and 5 separated by 17 kb assembly gap.
DponGr25	KB632400.1	1735120-1740794	-	4 | 1200	416
DponGr26a	KB632375.1	2173675-2175069	+	1 | 0	382	Alternatively spliced. Unique N-terminal exon, shared C-terminal exon.
DponGr26b	KB632375.1	2166219-2175069	+	1 | 0	386	Alternatively spliced. Unique N-terminal exon, shared C-terminal exon.
DponGr27	KB632375.1	2178130-2179587	+	1 | 0	386
DponGr28a	KB632375.1	2198003-2199542	+	1 | 0	383	Alternatively spliced. Unique N-terminal exon, shared C-terminal exon.
DponGr28b	KB632375.1	2181657-2199542	+	1 | 0	384	Alternatively spliced. Unique N-terminal exon, shared C-terminal exon.
DponGr29	KB632375.1	4054308-4056642	+	1 | 0	389
DponGr30	KB632348.1	323839-325056	+	1 | 0	387
DponGr31a	KB631761.1	5847-6985	+	1 | 0	359	Alternatively spliced. Unique N-terminal exon, shared C-terminal exon.
DponGr31b	KB631761.1	4960-6985	+	1 | 0	359	Alternatively spliced. Unique N-terminal exon, shared C-terminal exon.
DponGr32JOI	KB632306.1; KB740850.1	363052-365437; 93852-98875	+;+	1 | 0	375	Join across assemblies, with 24 N-terminal nucleotides added from male assembly.
DponGr33	KB632306.1	367216-368795	+	1 | 0	377
DponGr34	KB632333.1	237742-239112	-	3 | 120	400
DponGr35a	KB632333.1	256492-259162	+	1 | 0	376	Alternatively spliced. Unique N-terminal exon, shared C-terminal exon.
DponGr35b	KB632333.1	255066-259162	+	1 | 0	382	Alternatively spliced. Unique N-terminal exon, shared C-terminal exon.
DponGr36	KB631579.1	161678-162870	-	1 | 0	374
DponGr37	KB632110.1	17864-21722	-	1 | 0	376
DponGr38aPSE	KB632168.1	581905-583802	+	2 | 00	359	Alternatively spliced. Unique N-terminal exon, two shared C-terminal exons. Deletion and frameshift in N-terminal exon.
DponGr38b	KB632168.1	579939-583802	+	2 | 00	372	Alternatively spliced. Unique N-terminal exon, two shared C-terminal exons.
DponGr38c	KB632168.1	578847-583802	+	2 | 00	369	Alternatively spliced. Unique N-terminal exon, two shared C-terminal exons.
DponGr38d	KB632168.1	577060-583802	+	2 | 00	370	Alternatively spliced. Unique N-terminal exon, two shared C-terminal exons.
DponGr39	KB632375.1	2420875-2422248	-	1 | 0	376
DponGr40a	KB632391.1	1323029-1326722	-	1 | 0	364	Alternatively spliced. Unique N-terminal exon, shared C-terminal exon.
DponGr40b	KB632391.1	1323029-1330689	-	1 | 0	364	Alternatively spliced. Unique N-terminal exon, shared C-terminal exon.
DponGr41	KB632061.1	48128-50298	+	1 | 0	383
DponGr42	KB632258.1	539432-544349	-	4 | 2210	379
DponGr43	KB632225.1	348605-349898	-	2 | 01	395
DponGr44	KB632432.1	326166-327416	-	3 | 220	361
DponGr45	KB632173.1	464980-466518	+	6 | 121000	375
DponGr46	KB632353.1	33896-35373	-	4 | 2000	397
DponGr47	KB631655.1	122529-125504	-	3 | 100	371
DponGr48	KB632333.1	1403401-1404872	+	3 | 100	438
DponGr49	KB632235.1	127064-128436	-	3 | 200	394
DponIr8aJF	KB632033.1; KB631031.1	229738-248260; 992-1648	-;-	13 | 1100001202121	824	Join across scaffolds, frameshift in C-terminal exon fixed using transcriptome.
DponIr21a	KB631669.1	409381-412415	+	7 | 0222120	788
DponIr25a	KB632161.1	485240-492958	-	14 | 11110200021212	928
DponIr40aNJ	KB632188.1; KB741039.1	236194-240755; 348488-348581	-;+	14 | 10020200110121	681	Join across assemblies, with exon 6 (31 amino acids) added from male assembly. Missing N-terminal exon.
DponIr41a.1FIX	KB632326.1	1414958-1417931	+	8 | 11222010	622	Completed using raw reads.
DponIr41a.2	KB632326.1	1418286-1421831	+	8 | 01122010	588
DponIr60a	KB632345.1	32027-37728	+	4 | 1210	694
DponIr68aJOI	KB632278.1; KB740924.1	790041-800188; 40436-40532	+;-	8 | 02102122	700	Join across assemblies, with 32 internal amino acids added from male assembly.
DponIr75a	KB631710.1	398870-403505	-	7 | 1021002	614
DponIr75bFJ	KB632334.1; KB630988.1	166-1598; 1-522	+;-	7 | 1021002	609	Join across scaffolds, completed using raw reads.
DponIr75cJOI	KB632052.1; KB741282.1	66288-71422; 912851-912899	+;-	8 | 10022102	637	Join across assemblies, with 16 amino acids of exon 6 added from male assembly.
DponIr75dFIX	KB632052.1	72664-79201	+	8 | 10022102	633	Completed using raw reads.
DponIr75eNJ	KB631592.1; KB631787.1	63503-71222; 215-422	+;+	8 | 01211002	542	Join across scaffolds. Missing N-terminal exon(s).
DponIr75f	KB632161.1	349775-354426	-	9 | 102102012	617
DponIr75g	KB632169.1	174780-180402	+	9 | 102022112	619
DponIr75h	KB631593.1	11920-37607	-	8 | 10022102	611
DponIr75i	KB632309.1	26582-29141	+	8 | 10212021	590
DponIr75j	KB632172.1	164490-168892	+	5 | 12212	601
DponIr75kFNC	KB630820.1	2765-7188	-	7 | 2101022	438	Missing N and C-terminal exons, exon 7 completed using raw reads.
DponIr76b	KB632308.1	860854-865942	-	7 | 1001102	557
DponIr93a	KB631593.1	116975-177427	+	15 | 111110002010121	864
DponIr100a	KB632292.1	458718-460772	-	0	684
DponIr100b	KB632292.1	464877-466829	-	0	650
DponIr100c	KB631608.1	4664-6766	-	0	700
DponIr101FIX	KB632172.1	60579-62409	-	0	621	Completed using raw reads.
DponIr102	KB632172.1	65337-69199	-	1 | 0	586
DponIr103	KB632302.1	179446-181224	-	0	592
DponIr104JOI	KB632173.1; KB740150.1	701836-703391; 290379-290687	+;+	1 | 1	602	Join across assemblies, with 103 N-terminal amino acids added from male assembly.
DponIr105	KB632063.1	588278-590069	-	1 | 0	564
DponIr106	KB632063.1	590488-593318	+	1 | 0	575
DponIr107	KB632063.1	54587-56503	+	0	638
DponIr108	KB632063.1	58932-60788	+	0	618
DponIr109PSE	KB631809.1	284891-286804	+	0	637	Internal stop codon.
DponIr110JOI	KB632322.1; KB741288.1	294520-296233; 539919-540026	+;-	1 | 1	553	Join across assemblies, with 36 amino internal acids added from male assembly.
DponIr111NTE	KB630373.1	643-1736	-	N/A	363	Missing N-terminal exon(s).
DponIr112NTE	KB632410.1	298990-301930	-	1 | 0	371	Missing N-terminal exon(s).
DponIr113	KB632173.1	680654-683332	-	2 | 11	598
DponIr114	KB631641.1	6260-9553	+	3 | 211	558
DponIr115	KB631844.1	90849-93138	+	3 | 211	595
DponIr116	KB632275.1	499061-500647	+	0	528
DponIr117	KB632335.1	186488-188089	+	0	533
DponIr118	KB632328.1	141349-147076	-	1 | 1	588
DponIr119	KB632328.1	150927-157356	+	2 | 10	563
DponIr120	KB631342.1	28593-30262	-	0	556
DponIr121	KB631342.1	30732-32453	-	0	573
DponIr122JOI	KB632359.1; KB740991.1	181536-183085; 59076-59199	+;+	0	557	Join across assemblies, with 41 C-terminal amino acids added from male assembly.
DponIr123	KB632359.1	185418-187094	+	0	558
DponIr124FP	KB632359.1	188714-190467	+	0	566	Missing start codon, contains frameshift, assembly gap completed using raw reads.
DponIr125	KB632359.1	197983-199692	+	0	569
DponIr126	KB632409.1	403720-405534	+	0	604
DponIr127	KB741015.1	228355-229620	-	0	562
DponIr128	KB631930.1	223317-225145	+	2 | 20	566
DponIr129	KB631930.1	226479-228368	-	1 | 0	612
DponIr130	KB632309.1	18487-22085	-	2 | 10	589
DponIr131	KB632144.1	328425-330304	+	1 | 0	609
DponIr132FIX	KB632144.1	338769-357726	-	1 | 0	567	Completed using raw reads, interdigitated exons.
DponIr133NTE	KB632345.1	540005-541396	+	3 | 001	401	Missing N-terminal exon(s).
DponObp1	KB632303	60367-62295	+	5 | 01001	176	Classic OBP.
DponObp2	KB631846	26759-36232	+	4 | 1000	268	Plus-C OBP.
DponObp3	KB632166	551923-555038	+	2 | 00	158	Minus-C OBP.
DponObp4	KB632326	1315478-1319010	+	4 | 0000	500	Minus-C motif occurring four times.
DponObp5	KB632364	363032-364093	+	5 | 01002	135	Classic OBP.
DponObp6a	KB632152	187008-188921	+	6 | 010010	138	Classic OBP. Previously annotated as unique gene, but putatively alternatively spliced. Unique exon 1 (signal peptide), shared exons 2-7.
DponObp6b	KB632152	186708-188921	+	6 | 010010	136	Classic OBP. Previously annotated as unique gene, but putatively alternatively spliced. Unique exon 1 (signal peptide), shared exons 2-7.
DponObp7a	KB632326	1321539-1322752	-	1 | 0	136	Minus-C OBP. Previously annotated as unique gene, but putatively alternatively spliced. Unique exon 1 (signal peptide), shared exon 2.
DponObp7b	KB632326	1321539-1323433	-	1 | 0	136	Minus-C OBP. Previously annotated as unique gene, but putatively alternatively spliced. Unique exon 1 (signal peptide), shared exon 2.
DponObp8	KB631697	52573-69422	+	6 | 101010	179	Classic OBP.
DponObp9	KB632326	1331437-1331974	+	2 | 01	140	Minus-C OBP.
DponObp10	KB631614	1059-4744	+	6 | 010010	145	Classic OBP.
DponObp11	KB632326	1329846-1330252	+	1 | 0	116	Minus-C OBP.
DponObp12	KB632294	514767-515534	-	6 | 010010	141	Classic OBP.
DponObp13	KB632326	1361685-1362134	-	1 | 0	131	Minus-C OBP.
DponObp14	KB632339	72777-73687	+	6 | 010010	153	Classic OBP.
DponObp15	KB632410	346625-348531	-	2 | 00	139	Classic OBP.
DponObp16	KB632378	245948-248745	+	2 | 02	117	Classic OBP.
DponObp18	KB632364	365352-368091	+	5 | 01010	135	Classic OBP.
DponObp19	KB632326	1365840-1366317	+	1 | 0	141	Minus-C OBP.
DponObp21	KB631579	112389-113423	-	4 |0101	238	Classic OBP.
DponObp22	KB632326	1362802-1363261	-	1 | 0	134	Minus-C OBP.
DponObp25	KB632326	1310673-1311244	-	1 | 0	148	Classic OBP.
DponObp26	KB631740	155943-156734	-	1 | 0	156	Minus-C OBP.
DponObp27	KB631186	3560-4053	+	1 | 0	127	Classic OBP.
DponObp28	KB632326	1332207-1332785	-	1 | 0	139	Minus-C OBP.
DponObp30	KB632326	1319180-1320315	-	1 | 0	133	Minus-C OBP.
DponObp31	KB632366	110785-111276	+	2 | 00	126	Classic OBP.
DponObp33	KB631697	51101-51908	-	5 | 01010	144	Classic OBP.
DponObp34	KB632265	9631-17806	-	2 |11	161	Classic OBP.
DponObp35	KB631869	152084-153383	-	6 | 000110	181	Classic OBP.
DponObp36	KB632326	1327364-1328018	-	1 | 0	139	Minus-C OBP.
DponObp37	KB736669.1	662-2163	+	2 | 00	138	Classic OBP. Only found in male assembly, possibly on neoY chromosome.
DponObp38	KB740834.1	3508-7391	+	2 | 00	158	Minus-C OBP. Only found in male assembly, possibly on neoY chromosome.
DponObp39	KB632326.1	1313451-1314175	-	1 | 0	132	Minus-C OBP.
DponObp40	KB632225.1	325551-326135	+	2 | 10	158	Classic OBP.
Dpon\OrcoJOI	KB631884.1; KI207829.1	19840-20015; 762-3853	-;+	10 | 2210002000	480	Join across female scaffolds.
DponOr1	KB631684.1	11010-15094	-	5 | 12000	379
DponOr2a	KB631684.1	16027-21637	-	5 | 12000	379	Alternatively spliced. Unique A1-A2 exons, shared B-E exons.
DponOr2b	KB631684.1	16027-25697	-	5 | 12000	379	Alternatively spliced. Unique A1-A2 exons, shared B-E exons.
DponOr3	KB631718.1	63892-72521	+	5 | 02000	390
DponOr4	KB631651.1	161923-171907	+	4 | 2000	379
DponOr5	KB632188.1	232303-235526	+	4 | 2000	377
DponOr6NTE	KB631579.1	504555-506533	-	6 | 122000	380	Missing short A1 exon.
DponOr7	KB632356.1	168125-176940	+	6 | 012000	387
DponOr8	KB632366.1	106984-109386	-	6 | 012000	423
DponOr9	KB631623.1	53889-74227	-	7 | 0112000	442
DponOr10NTE	KB632278.1	79914-87414	+	6 | 022000	393	Missing short A1 exon.
DponOr11NTE	KB632278.1	593367-594863	+	6 | 022000	396	Missing short A1 exon.
DponOr12NJ	KB631957.1; KB741011.1	519843-521321; 1058242-1058295	+	6 | 002000	404	Missing short A1 exon. Join across female and male scaffolds.
DponOr13	KB631957.1	526826-530784	+	6 | 002000	402
DponOr14	KB632170.1	459369-461471	-	6 | 002000	402
DponOr15	KB632170.1	462857-465324	-	6 | 002000	402
DponOr16	KB632017.1	86708-88510	+	7 | 0002000	408
DponOr17	KB632375.1	2371405-2386745	-	7 | 0002000	426
DponOr18NTE	KB632308.1	1045595-1050326	+	6 | 002000	402	Missing short A1 exon.
DponOr19	KB632314.1	679644-682003	+	7 | 0002000	405
DponOr20	KB632314.1	684176-686534	+	7 | 0002000	405
DponOr21	KB741004.1	167950-171054	+	N/A	406	139 amino acids missing in genome assembly gap. Full length transcriptome model retained.
DponOr22	KB632314.1	688088-694210	-	7 | 0002000	409
DponOr23	KB631579.1	67310-68823	-	6 | 002000	397
DponOr24	KB632168.1	1103611-1107345	-	6 | 112200	396
DponOr25	KB632168.1	1110295-1113403	-	6 | 112200	396
DponOr26	KB632168.1	1115850-1119152	-	6 | 112200	395
DponOr27JOI	KB631661.1; KI207063.1	128452-131787; 143-598	-	7 | 1112000	391	Join across female scaffolds.
DponOr28	KB632380.1	567920-573916	+	6 | 112000	387
DponOr29	KB632404.1	488344-491851	-	4 | 2000	388
DponOr30JOI	KB631414.1; KB632072.1	5345-5719; 62646-81759	-; -	6 | 012000	400	Join across female scaffolds.
DponOr31	KB632399.1	7127963-7165497	-	6 | 012000	400
DponOr32	KB632268.1	90396-102775	+	4 | 2000	386
DponOr33	KB632401.1	186681-190630	+	4 | 2000	378
DponOr34	KB632401.1	191102-192480	+	4 | 2000	380
DponOr35	KB632401.1	194582-195970	+	4 | 2000	387
DponOr36a	KB632324.1	83111-91856	-	5 | 12000	382	Alternatively spliced. Unique A1-A2 exons, shared B-E exons.
DponOr36b	KB632324.1	83111-100639	-	5 | 12000	383	Alternatively spliced. Unique A1-A2 exons, shared B-E exons.
DponOr37	KB632375.1	3178307-3181454	-	5 | 12000	404
DponOr38	KB632375.1	3184645-3188792	-	5 | 12000	400
DponOr39	KB632375.1	3190107-3193404	-	5 | 12000	398
DponOr40	KB632375.1	3283842-3289122	+	5 | 12000	403
DponOr41PSE	KB631705.1	212-2387	-	4 | 2000	390	Internal stop codon in exon A.
DponOr42PSE	KB631705.1	7159-11634	-	4 | 2000	380	Internal stop codon in exon A.
DponOr43PSE	KB632109.1	21312-26776	-	N/A	306	Missing splice site (exon D), frameshift (exon A), N-terminus missing.
DponOr44FIX	KB632145.1	1950-34370	+	4 | 2000	393	Completed using raw reads, interdigitated exons.
DponOr45FIX	KB632145.1	50395-50861	+	4 | 2000	393	Completed using raw reads.
DponOr46JP	KB632145.1; KB741033.1	60317-76546; 73490-75865	+	4 | 2000	394	Join across female and male scaffolds. Internal stop codon in exon A.
DponOr47	KB632145.1	101967-105660	+	4 | 2000	394
DponOr48	KB632242.1	3446-13254	-	4 | 2000	393
DponOr49PSE	KB632375.1	1285-7611	-	N/A	383	Splice site missing (exon C), internal stop codon (exon D).
DponOr50	KB631798.1	11109-17057	-	5 | 02000	392
DponOr51	KB632148.1	53165-57518	+	5 | 02000	392
DponOr52INT	KB632148.1	58561-60270	+	N/A	359	Exon B missing from assembly.
DponOr53INT	KB632148.1	61722-67810	+	N/A	195	Internal exons missing in assembly gap.
DponOr54FIX	KB632148.1	69439-73126	+	5 | 02000	393	Completed using raw reads.
DponOr55FIX	KB632148.1	74229-77917	+	5 | 02000	392	Completed using raw reads.
DponOr56	KB632314.1	1273110-1279358	-	6 | 100200	394
DponOr57	KB632375.1	3964256-3968659	-	7 | 0111200	391
DponOr58JOI	KB632350.1; KB632375.1	222416-224171; 992232-992405	-; -	7 | 0111200	402	Join across female scaffolds.
DponOr59	KB632350.1	211072-222030	+	7 | 0111200	401
DponOr60	KB632292.1	786033-787604	+	5 | 12000	385
DponOr61	KB632405.1	83393-90158	-	7 | 1112000	384
DponOr62	KB632405.1	97561-99105	-	7 | 1112000	383
DponOr63	KB741274.1	1534996-1551063	+	6 | 102000	385
DponOr64	KB631903.1	709689-711291	+	6 | 102000	382
DponOr65	KB632401.1	117183-118608	-	5 | 12000	390
DponOr66	KB631847.1	14068-18088	-	6 | 101000	397
DponOr67	KB632384.1	1327441-1329058	-	6 | 102000	403
DponOr68	KB632170.1	230537-232159	+	6 | 102000	400
DponOr69NTE	KB632170.1	219132-222610	-	6 | 012000	366	Missing short A1 exon.
DponOr70NTE	KB632378.1	543147-550233	+	5 | 02000	364	Missing short A1 exon.
DponOr71NTE	KB631651.1	91352-95356	+	6 | 012000	369	Missing short A1 exon.
DponOr72NTE	KB631786.1	205996-207787	+	6 | 012000	374	Missing short A1 exon.
DponOr73NTE	KB632391.1	153988-158403	+	6 | 002000	371	Missing short A1 exon.
DponOr74NTE	KB632391.1	167976-170525	+	6 | 002000	371	Missing short A1 exon.
DponOr75PSE	KB632391.1	180180-186016	+	N/A	310	Splice site missing (exon C), internal stop codons (exon A and D), N-terminus in gap.
DponOr76NTE	KB632391.1	190830-197331	+	6 | 002000	370	Missing short A1 exon.
DponOr77NTE	KB632391.1	205893-209491	+	6 | 002000	370	Missing short A1 exon.
DponOr78PSE	KB632391.1	211174-213817	+	6 | 002000	381	Missing short A1 exon. Internal stop in exon A4.
DponOr79NF	KB632350.1	127192-131621	-	6 | 012000	360	Missing short A1 exon. Exon A3 added from raw reads.
DponOr80NC	KB631984.1	876773-878084	+	5 | 01200	351	Missing short A1 and E exons.
DponOr81NTE	KB631617.1	223370-225865	-	6 | 012000	363	Missing short A1 exon.
DponOr82	KB631782.1	30201-34404	-	7 | 2212000	441
DponOr83	KB631782.1	35928-43689	-	7 | 2212000	423
DponSnmp1a	KB631735.1	50725-68309	+	9 | 020021001	520
DponSnmp1b	KB631735.1	75873-79373	+	7 | 0200200	543
DponSnmp2a	KB631604.1	350550-360527	+	8 | 02002100	503
DponSnmp2b	KB631604.1	364219 -374652	+	8 | 02002100	522
* Names of scaffolds are from the first public releases of the A. planipennis and D. Ponderosae genomes, and from the second release of the A. glabripennis genome.
** For incomplete models, only the introns between annotated exons.
*** OR exons referred to as A, B, C, D, or E based on ancestral structure of OR genes; see text.
References
Mamidala P, Wijeratne AJ, Wijeratne S, Poland T, Qazi SS, Doucet D, Cusson M, Beliveau C, Mittapalli O: Identification of odor-processing genes in the emerald ash borer, Agrilus planipennis. PloS one 2013, 8(2):e56555.
