# Supplementary material for: Genomic content of chemosensory genes correlates with host range in wood-boring beetles (Dendroctonus ponderosae, Agrilus planipennis, and Anoplophora glabripennis)
Source: BMC Genomics. 2019 Sep 2;20:690. doi: 10.1186/s12864-019-6054-x (PMC6720082; doi:10.1186/s12864-019-6054-x)
Supplement: Supplementary file 2 — Table S2. Gene name correspondence and revisions made to original models annotated from transcriptomes of Dendroctonus ponderosae and Agrilus planipennis. (XLSX 19 kb) [file 12864_2019_6054_MOESM2_ESM.xlsx]

## Sheet: Table S2
Additional file 2: Table S2. Sequence and name correspondence of chemosensory genes in the present study and the original transcriptome annotations of Dendroctonus ponderosae (Dpon) and Agrilus planipennis (Apla).
* Dpon: Andersson MN, Grosse-Wilde E, Keeling CI, Bengtsson JM, Yuen MM, Li M, Hillbur Y, Bohlmann J, Hansson BS, Schlyter F: Antennal transcriptome analysis of the chemosensory gene families in the tree killing bark beetles, Ips typographus and Dendroctonus ponderosae (Coleoptera: Curculionidae: Scolytinae). BMC Genomics 2013, 14:198
* Apla: Mamidala P, Wijeratne AJ, Wijeratne S, Poland T, Qazi SS, Doucet D, Cusson M, Beliveau C, Mittapalli O: Identification of odor-processing genes in the emerald ash borer, Agrilus planipennis. PloS one 2013, 8(2):e56555.
Gene Name	Original Name*	Differences compared to transcriptome model (cells are blank in case of no difference, or if gene was not found in transcriptome)*
AplaCsp1	ApCSP1	Original model out of frame for part of exon 1, and missing exon 2
AplaCsp2JOI	N/A
AplaCsp3	ApCSP3	Original model consists only of exon 2.
AplaCsp4	ApCSP4
AplaCsp5	N/A
AplaCsp6	N/A
AplaCsp7	N/A
AplaCsp8	N/A
AplaCsp9	N/A
AplaCsp10	ApCSP10	Original model uses incorrect start site, missing 57bp at 5' end.
AplaCsp11	N/A
AplaCsp12	N/A
AplaCsp13FIX	N/A
AplaCsp14CF	N/A
AplaGr2JOI	N/A
AplaGr3	N/A
AplaGr4	N/A
AplaGr5	N/A
AplaGr6	N/A
AplaGr7	N/A
AplaGr8NTE	N/A
AplaGr9JOI	N/A
AplaGr10	N/A
AplaGr11	N/A
AplaGr12	N/A
AplaGr13	N/A
AplaGr14	N/A
AplaGr15CTE	N/A
AplaGr16CTE	N/A
AplaGr17	N/A
AplaGr18CTE	N/A
AplaGr19	N/A
AplaGr20CTE	N/A
AplaGr21	N/A
AplaGr22CTE	N/A
AplaGr23IC	N/A
AplaGr24	N/A
AplaGr25	N/A
AplaGr26NC	N/A
AplaGr27JOI	N/A
AplaGr28	N/A
AplaGr29	N/A
AplaGr30	N/A
AplaGr31	N/A
AplaIr8aNTE	N/A
AplaIr21a	N/A
AplaIr25a	G3QO8C008JMTAX_ ApIr; isotig01857-ApIR	Original models were, respectively, 159bp and 639bp fragments of exon 7 and exons 8-9.
AplaIr40aNI	N/A
AplaIr41aINT	G3QO8C008JLD8B-ApIR	Original model was a 390bp fragment of exons 2-4.
AplaIr60a	N/A
AplaIr68a	N/A
AplaIr75aINT	N/A
AplaIr75bNC	N/A
AplaIr75c	G3QO8C008JMA0O_ ApIr	Original model was a 303bp fragment of exons 2-4.
AplaIr75d	isotig02106-ApIR	Original model was a 345bp fragment of exons 2-4.
AplaIr76b.1FIX	isotig00923-ApIR	Original model missing 378bp of exons 1-3 and 270bp of terminal exon.
AplaIr76b.2NTE	N/A
AplaIr93a	N/A
AplaIr100a	N/A
AplaIr101	N/A
AplaIr102	N/A
AplaIr103	N/A
AplaIr104	N/A
AplaIr105	N/A
AplaIr106JOI	N/A
AplaIr107	N/A
AplaIr108	N/A
AplaIr109INT	N/A
AplaIr110	N/A
AplaIr111	N/A
AplaIr112	N/A
AplaIr113	N/A
AplaIr114PSE	N/A
AplaIr115	N/A
AplaIr116INT	N/A
AplaObp1FIX	ApOBP1	Extended 5' end by 66bp, removed 15bp from 3' end.
AplaObp2	ApOBP2, ApOBP8	ApOBP2 and ApOBP8 were the same model. Extended 5' end by 51bp.
AplaObp3FIX	ApOBP3	Extended 5' end by 69bp.
AplaObp5	ApOBP5	Extended 5' end by 18bp and 3' end by 81bp.
AplaObp6FIX	ApOBP6, ApOBP4	ApOB4 and ApOBP6 were the same model. Extended 5' end by 57bp.
AplaObp7	ApOBP7	Extended 5' end by 111bp.
AplaObp9	ApOBP9	Extended 5' end by 57bp, removed 96bp of incorrect sequence at 3' end, replaced with 51bp of novel sequence.
AplaObp10	N/A
AplaObp11	N/A
AplaObp12	N/A
AplaObp13	N/A
AplaObp14FIX	N/A
Apla\Orco	ApOr83b	Original model missing 36bp of exon 1, 132bp of exon 7, and 162bp of exons 10 and 11.
AplaOr1	N/A
AplaOr2	N/A
AplaOr3	N/A
AplaOr4	N/A
AplaOr5	N/A
AplaOr6	N/A
AplaOr7	N/A
AplaOr8	N/A
AplaOr9	N/A
AplaOr10	ApOr64	Original model missing 852bp of exons A1-A2 and 33bp of exon E.
AplaOr11	N/A
AplaOr12	N/A
AplaOr13	N/A
AplaOr14CTE	N/A
AplaOr15IF	N/A
AplaOr16	N/A
AplaOr17	N/A
AplaOr18FIX	N/A
AplaOr19	N/A
AplaOr20	N/A
AplaOr21FIX	N/A
AplaOr22CTE	N/A
AplaOr23CF	N/A
AplaOr24CTE	N/A
AplaOr25CTE	N/A
AplaOr26	N/A
AplaOr27IC	N/A
AplaOr28INT	N/A
AplaOr29CTE	N/A
AplaOr30CTE	N/A
AplaOr31CTE	N/A
AplaOr32	N/A
AplaOr33	N/A
AplaOr34INT	N/A
AplaOr35PSE	N/A
AplaOr36	N/A
AplaOr37FIX	N/A
AplaOr38	N/A
AplaOr39NTE	N/A
AplaOr40	N/A
AplaOr41JOI	N/A
AplaOr42	N/A
AplaOr43	N/A
AplaOr44NTE	N/A
AplaOr45	N/A
AplaOr46NTE	N/A
AplaSnmp1	ApSNMP1	Original model missing ~150 bp at 5' end, including exon 1 and portion of exon 2.
AplaSnmp2	N/A
AplaSnmp3a	N/A
AplaSnmp3b	N/A
DponCsp1	DponCSP1
DponCsp2	DponCSP2
DponCsp3	DponCSP3, DponCSP5	Original DponCSP5 is the same locus as DponCSP3. Original DponCSP5 has been dropped. 2 polymorphic amino acid sites.
DponCsp4	DponCSP4
DponCsp6JOI	DponCSP6	1 polymorphic amino acid site.
DponCsp7	DponCSP7	1 polymorphic amino acid site.
DponCsp8JOI	DponCSP8
DponCsp9	DponCSP9
DponCsp10	DponCSP10	2 polymorphic amino acid sites.
DponCsp11	DponCSP11
DponCsp12	N/A
DponGr1	DponGR1FIX	Extended to full length, start adjusted, and 6 polymorphic amino acid sites.
DponGr2	N/A
DponGr3	DponGR3FIX	Extended to full length and corrected.
DponGr4	N/A
DponGr5NTE	N/A
DponGr6	N/A
DponGr7	N/A
DponGr8	N/A
DponGr9	N/A
DponGr10NTE	N/A
DponGr11	N/A
DponGr12	N/A
DponGr13	N/A
DponGr14	N/A
DponGr15NF	N/A
DponGr16	N/A
DponGr17	N/A
DponGr18	N/A
DponGr19FIX	N/A
DponGr20a	N/A
DponGr20b	N/A
DponGr20c	N/A
DponGr20d	N/A
DponGr21	N/A
DponGr22	N/A
DponGr23	N/A
DponGr24JOI	N/A
DponGr25	N/A
DponGr26a	N/A
DponGr26b	N/A
DponGr27	N/A
DponGr28a	N/A
DponGr28b	N/A
DponGr29	N/A
DponGr30	N/A
DponGr31a	N/A
DponGr31b	N/A
DponGr32JOI	N/A
DponGr33	N/A
DponGr34	N/A
DponGr35a	N/A
DponGr35b	N/A
DponGr36	N/A
DponGr37	N/A
DponGr38aPSE	N/A
DponGr38b	N/A
DponGr38c	N/A
DponGr38d	N/A
DponGr39	N/A
DponGr40a	N/A
DponGr40b	N/A
DponGr41	N/A
DponGr42	N/A
DponGr43	N/A
DponGr44	N/A
DponGr45	N/A
DponGr46	N/A
DponGr47	N/A
DponGr48	N/A
DponGr49	N/A
DponIr8aJF	DponIR8a	4 polymorphic amino acid sites.
DponIr21a	DponIR21a.1, DponIR21a.2	Original DponIR21a.1 and a.2 were parts of same gene. Fragments combined and corrected, extended to full length, and 1 polymorphic amino acid site.
DponIr25a	DponIR25a
DponIr40aNJ	N/A
DponIr41a.1FIX	DponIR41a	1 polymorphic amino acid site.
DponIr41a.2	N/A
DponIr60a	N/A
DponIr68aJOI	N/A
DponIr75a	DponIR75p.1FIX	2 polymorphic amino acid sites.
DponIr75bFJ	DponIR75p.2	Corrected, and extended to full length.
DponIr75cJOI	DponIR64aFIX	Extended to full length.
DponIr75dFIX	N/A
DponIr75eNJ	N/A
DponIr75f	DponIR56e.2, DponIR75sFIX	Original DponIR56e.2 and DponIR75sFIX were parts of same gene. Fragments combined, and 1 polymorphic amino acid site.
DponIr75g	DponIR75x	Corrected, and 1 polymorphic amino acid site.
DponIr75h	N/A
DponIr75i	DponIR75q	Corrected.
DponIr75j	N/A
DponIr75kFNC	N/A
DponIr76b	DponIR76b
DponIr93a	DponIR93a.1FIX, DponIR93a.2	Extended to full length. Original DponIR93a.2 is the same locus as DponIR93a.1. Original DponIR93a.2 has been dropped.
DponIr100a	N/A
DponIr100b	N/A
DponIr100c	N/A
DponIr101FIX	N/A
DponIr102	N/A
DponIr103	N/A
DponIr104JOI	N/A
DponIr105	N/A
DponIr106	N/A
DponIr107	N/A
DponIr108	N/A
DponIr109PSE	N/A
DponIr110JOI	N/A
DponIr111NTE	N/A
DponIr112NTE	N/A
DponIr113	N/A
DponIr114	N/A
DponIr115	N/A
DponIr116	N/A
DponIr117	N/A
DponIr118	N/A
DponIr119	N/A
DponIr120	N/A
DponIr121	N/A
DponIr122JOI	N/A
DponIr123	N/A
DponIr124FP	N/A
DponIr125	N/A
DponIr126	N/A
DponIr127	N/A
DponIr128	N/A
DponIr129	N/A
DponIr130	N/A
DponIr131	N/A
DponIr132FIX	N/A
DponIr133NTE	N/A
DponObp1	DponOBP1
DponObp2	DponOBP2	1 polymorphic amino acid site.
DponObp3	DponOBP3	1 polymorphic amino acid site.
DponObp4	DponOBP4	Extended to full length.
DponObp5	DponOBP5
DponObp6a	DponOBP23	Previously annotated as unique gene, but putatively alternatively spliced. Unique exon 1 (signal peptide), shared exons 2-7.
DponObp6b	DponOBP6	Previously annotated as unique gene, but putatively alternatively spliced. Unique exon 1 (signal peptide), shared exons 2-7.
DponObp7a	DponOBP7	Previously annotated as unique gene, but putatively alternatively spliced. Unique exon 1 (signal peptide), shared exon 2. 1 amino acid different.
DponObp7b	DponOBP29	Previously annotated as unique gene, but putatively alternatively spliced. Unique exon 1 (signal peptide), shared exon 2. 1 amino acid different.
DponObp8	DponOBP8
DponObp9	DponOBP9
DponObp10	DponOBP10, DponOBP24	Original DponOBP10 and DponOBP24 are the same locus. Original DponOBP24 has been dropped.
DponObp11	DponOBP11
DponObp12	DponOBP12
DponObp13	DponOBP13	Start adjusted 9 amino acids downstream.
DponObp14	DponOBP14, DponOBP32	Start adjusted 9 amino acids upstream, and 1 polymorphic amino acid site. Original DponOBP14 and DponOBP32 are the same locus. Original DponOBP32 has been dropped.
DponObp15	DponOBP15
DponObp16	DponOBP16	2 polymorphic amino acid sites.
DponObp18	DponOBP17, DponOBP18	1 polymorphic amino acid site. Original DponOBP17 and DponOBP18 are the same locus. Original DponOBP17 has been dropped.
DponObp19	DponOBP19	1 polymorphic amino acid site.
DponObp21	DponOBP20, DponOBP21	Original DponOBP20 and 21 are the same locus. Original DponOBP20 has been dropped.
DponObp22	DponOBP22
DponObp25	DponOBP25
DponObp26	DponOBP26
DponObp27	DponOBP27	1 polymorphic amino acid site.
DponObp28	DponOBP28
DponObp30	DponOBP30
DponObp31	DponOBP31
DponObp33	N/A
DponObp34	N/A
DponObp35	N/A
DponObp36	N/A
DponObp37	N/A
DponObp38	N/A
DponObp39	N/A
DponObp40	N/A
Dpon\OrcoJOI	DponOrco
DponOr1	N/A
DponOr2a	DponOR11FIX	1 polymorphic amino acid site and 27 internal amino acids added.
DponOr2b	N/A
DponOr3	DponOR24
DponOr4	DponOR29	Extended to full length.
DponOr5	DponOR16	4 polymorphic amino acid sites.
DponOr6NTE	DponOR13	Extended.
DponOr7	DponOR7FIX	Corrected, and 3 polymorphic amino acid sites.
DponOr8	DponOR6	2 polymorphic amino acid sites.
DponOr9	DponOR5
DponOr10NTE	DponOR17	Extended.
DponOr11NTE	N/A
DponOr12NJ	DponOR28	Corrected and extended.
DponOr13	N/A
DponOr14	DponOR31	Extended to full length, and 1 polymorphic amino acid site.
DponOr15	DponOR30FIX	1 polymorphic amino acid site.
DponOr16	N/A
DponOr17	DponOR32
DponOr18NTE	DponOR22	Extended.
DponOr19	DponOR23FIX	2 polymorphic amino acid sites.
DponOr20	DponOR26	Corrected, extended to full length, and 1 polymorphic amino acid site.
DponOr21	DponOR25
DponOr22	N/A
DponOr23	N/A
DponOr24	DponOR35	2 polymorphic amino acid sites.
DponOr25	DponOR34	Extended to full length.
DponOr26	DponOR33FIX	Missing exon added to complete model, and 1 polymorphic amino acid site.
DponOr27JOI	DponOR36	1 polymorphic amino acid site.
DponOr28	DponOR37	1 polymorphic amino acid site.
DponOr29	DponOR8	Extended to full length, and 1 polymorphic amino acid site.
DponOr30JOI	DponOR18	2 polymorphic amino acid sites.
DponOr31	DponOR48	Extended to full length.
DponOr32	N/A
DponOr33	DponOR27	Corrected, extended to full length, and 1 polymorphic amino acid site.
DponOr34	DponOR9	Extended to full length.
DponOr35	DponOR42	Extended to full length.
DponOr36a	DponOR44	Extended to full length.
DponOr36b	N/A
DponOr37	DponOR38
DponOr38	N/A
DponOr39	DponOR39
DponOr40	DponOR10
DponOr41PSE	N/A
DponOr42PSE	N/A
DponOr43PSE	N/A
DponOr44FIX	DponOR40	4 polymorphic amino acid sites.
DponOr45FIX	N/A
DponOr46JP	DponOR41	Extended to full length.
DponOr47	N/A
DponOr48	N/A
DponOr49PSE	N/A
DponOr50	N/A
DponOr51	DponOR43	Extended to full length, and 2 polymorphic amino acid sites.
DponOr52INT	N/A
DponOr53INT	DponOR46	Extended, and 1 polymorphic amino acid site.
DponOr54FIX	N/A
DponOr55FIX	DponOR47	Extended to full length.
DponOr56	DponOR2
DponOr57	DponOR12
DponOr58JOI	DponOR3	2 polymorphic amino acid sites.
DponOr59	DponOR4	Extended to full length.
DponOr60	N/A
DponOr61	DponOR21	Extended to full length.
DponOr62	N/A
DponOr63	DponOR19
DponOr64	DponOR20	1 polymorphic amino acid site.
DponOr65	DponOR1	Corrected, extended to full length, and 1 polymorphic amino acid site.
DponOr66	DponOR14	Extended to full length, and 1 polymorphic amino acid site.
DponOr67	N/A
DponOr68	N/A
DponOr69NTE	N/A
DponOr70NTE	N/A
DponOr71NTE	N/A
DponOr72NTE	N/A
DponOr73NTE	N/A
DponOr74NTE	N/A
DponOr75PSE	N/A
DponOr76NTE	N/A
DponOr77NTE	N/A
DponOr78PSE	N/A
DponOr79NF	N/A
DponOr80NC	N/A
DponOr81NTE	N/A
DponOr82	N/A
DponOr83	DponOR15FIX	Corrected, extended to full length, and 1 polymorphic amino acid site.
DponSnmp1a	DponSNMP1a
DponSnmp1b	DponSNMP1
DponSnmp2a	N/A
DponSnmp2b	DponSNMP2
