# Supplementary material for: Genomic content of chemosensory genes correlates with host range in wood-boring beetles (Dendroctonus ponderosae, Agrilus planipennis, and Anoplophora glabripennis)
Source: BMC Genomics. 2019 Sep 2;20:690. doi: 10.1186/s12864-019-6054-x (PMC6720082; doi:10.1186/s12864-019-6054-x)
Supplement: Supplementary file 4 — Translated amino acid sequences of all chemosensory genes annotated in the present study from Anoplophora glabripennis, Agrilus planipennis, and Dendroctonus ponderosae. (TXT 157 kb) [file 12864_2019_6054_MOESM4_ESM.txt]

>AglaCSP1
MTVRYTVVSLVLSFIIAVEVQGQRGLTGNNYVEKQLLCALDKAPCDNLGRQIKDALPEIIGNNCKSCDQKQVANAKRIARFVQTKYPDVWNALITKYTAN
>AglaCSP2
MQPFSAVIFCALVGLVLADNKYTSKYDNVDVEKILTNDRVLTNYIKCLMDEGPCTPEGRELKKTLPDALSSNCSKCNAKQKDTAEKVMKHLMSKRAKDWERLTKKYDPQGLYKQRYEEHLSKT
>AglaCSP3
MVCLLPVLVAAGTLLGLIDGANAQHYASKYDHIDVDAILNNRRIVNYYAACLLSEGPCPPEGIEFKRILPEALRTNCHRCTEKQKTVTLRAIRRLKKEYPKVWAQLEKQWDPDSSYISKFESTFGGKPVESSPTPSVQIVNRFASTENDNKTVQNTISQLFTTPLPTSTSTRTSTSSTTTATTGTTTSTTTSTTTRTTTRTTTPTTKTTTTKPTTVSTKATPVTKATIDDFGTISTIKLNINTISASAKPKKRPRPNIGQSIQATVSLGTNIVGDLVRGLGAIGNRVVETGAEIAGVVLKNIARPL
>AglaCSP4
MKVFCQIVLSAIALLVLVSIEERSVSAAALSRTKREEKYITRYDNFDVAGVLASKRLVRVYLNCLLETGPCTPEGRELKKYVPDAIATECIKCSPIQRKQAGIVLSHILLNYRDDFNKLSQKYDPEGKARKMYNIDQDGEDDYQDLEEA
>AglaCSP5
MIIYFLVAVGLTAYTTSTVTERTKYTTKYDNIDLDEIIHNERLLKNYVDCLLEKGRCTPDGLELKKNMPDAIETDCSKCSEKQKEGSEIIIRYLIDNKPEYWSPLQEKYDPTGSYKKRYLDAKKTEVNVEPIVKS
>AglaCSP6
MRAYVLAVFVVLVGAVASQKYTTKYDNVDLDQIIKSDRLLKNYLDCMLEKGNCTPDGQELKKNIPDALLTDCSKCSDKQKEGTKKILKHLVKNKREWFDEVAAKYDPEGVFREKNREEYAKEGITF
>AglaCSP7
MNQHLLVLFVALIGIVASQKYTTKYDNVDLDQIIKSDRLMKNYIDCVLERGNCTPDGLELKKNIPDALLTDCSKCSDTQKNGSRRILKHLVQNKRSWFDELAAKYDPDNAYRKRNEQEFAKEGIVF
>AglaCSP8
MITLNQLVCLTIFFSGFAVPKELYSSKFDNIDYEEVLRSDRLLKHYANCLLDKGSCPPEGAELKRILPDALETDCAKCTEGQKRGAKRVIQFLVISKPDTWEQLMAKYDPNGEFKEKYEREWLNED
>AglaCSP9
MHLTLIFVFTLVAGALSEEYTSKYDNIDLDAIMKNERLLKNYIDCLLDRGKCTNDANELKKHIPEALETECAKCSERHKGGVRRAIKFLAENRKEWWNELVQKYDPDGTYRKRYQDLSKKEHVNV
>AglaCSP10
MKVVLFLTVIFAIECLCQKYTTKFDNVDLDNILKNERLLRNYMNCLLDKGKCSSDAAELKKVIPEALENECEKCSEKHRDGVKKVIKYLVDNKRDYWNELLAKYDPEGNYRKKYEELSKKEEVQI
>AglaCSP11
MKFLCLCVVIVLLSGYANTQKFTDKYDNVNLDQILRNDRLLINYVNCLLDKGRCTADGLELKKAVPNALQNGCNMCSEKQRNGATKVIRYLIDNKRSWWNELEQKYDPQGNYRRQYEEEGKRYGVHL
>AglaCSP12
MKVSLLFVVVVTLVVCARADDKYTTKYDNVDLDEIIKSDRLLKNYVNCLLDKGNCTPDGAELKKVLPDALLTDCSKCSETQKKGSKKIIRHLIDNKPDWYKELEAKYDKEGVYKKKYEEELELKKETKEEEKEKKEEEKEKKVEKEVKIEKKE
>AglaCSP13
MKVVLLLAALCAFAYARPEYTTKYDNIDLDEILRNERLLKSYFQCLEGTKSCTKDGQELKDILPDALKTKCSQCNENQKRGAEKVIRHLIDNKPDWWKKLEAIYDPEGSYRKAYQEEAEKKGIQLPK
>AglaCSP14
MKLVVLLLFVALCGFAYARPDDKYTTKYDNIDLDEILKNDRLLRAYVDCLLGTKKCTNDGEELKKVLPDAIENECAKCSEKQKDGARKVIHYLIKNKRDWWTELEAIYDPEGKYRKKYEEQAKKEGIDL
>AglaCSP15
MNSFAVIVICALFQSVYALGLEDHIPNFDNFNLNDIIKSRTVFDNYMNCFLDKDKCSKGGELLKGIVLDTIKTNCKTCTEAQRNIGKTIVRYLMDNKVDLWDEIKAKYVPR
>AglaCSP16
MYFFSGLVCLICISSVIGQKYSNKYDHIDIDRILSNKRVLNNYIKCILDQGPCTPDGREFRDHVPEAITTNCAKCTEAQINIIRKTSVFIMKKRPEDWEKIKNKFDPQEKYKDSFMKFINGHN
>AglaCSP17NTE
VALLLCIALTAIVTEAFPQADTDRPAVSDEALESTLKDKRYLMRQLKCALGEAPCDPVGRRLKSLAPLVLQGSCAQCSPKELNQIRKVLSYMQINFPKEWNKVLKQYSR
>AglaSNMP1a
MKLPLKLGIGSSVLFVFIVLVGFVVFPKMITSKIKSMVNLKPGTEIRDMFLKIPFGLEFRVYIFNVTNPMEVQRGQAPSLKEVGPFCYEEWKEKVDVQDMEGDDTILYNAKDTFIQVMWPGCLSGTEVVTIPHPMILGMVNTVVIQKPGALTLVNKAIKSIYSNPASIFLTAKANDILFDGVIINCDVKDFAGKAICSQLKEAPTLRHVSENELAFALLAPKNATPGKRIKAARGVNNFKDVGRILEYDGVDKIDVWPTDECNAIRGTDGTIFPPLLSEEEGLVSFAPDLCRSLVAEYQQKTKYDGIPVRKYSATLGDMSKNEDEKCYCPTPETCLKKGIMDLYKCIGVPIYVSLPHFYETHESYLKGVNGLRPDKSKHEIIILFEGMTGGPVYAKKRLQFNMPLQANPKVDIFNNFTETVLPIFWVEEGVELNNTFTKPLKDLFKIQKIVKITTWTVLLGSLLGLSAAGYLFFKESGTADITPVHKVHPSDSRKTISTVSGNNLEGIDNHAMTKTDTD
>AglaSNMP1b
MILLHKLSMAGGSLIVFSVVFGFLAFEQILKFGIRDQTALRKRNAIRSLYLKLPFPLDFHVYFFNVSNPMEVQTGSIPILEEIGPYCYDEYVEKVDVVDNDGDDSLTYSPYSVYKFNQEKSGILRDDDYVTVIHPLIIGMVNLVNRDMPALLPIVNKAIGLIFPDLESIYLTAKVKDILFDGMAINCKVTEFPAKAVCTQIKSKIPGIKTTGNEVYLFSLLGPRNATKGKRVKVLRGISKSKDLGKILEVDGKREIHLWGTPECNTLRGTDGWIFPPLLEPEEEISTYVSDMCRSVSVPPAGTTVLKGINVLHYDMDLGDMDHNEDEKCYCDTPKTCLKKGVFDLSKCLGVPIYVTLPHFLKTDEIYFKQVKGMHPLPDKHKLEVFFEPMTAAPIAAYKRIQFNLPIAPNNKITLMKNLPVALHPLLWVQESVDLEGPLLKKVKSIFVVVKAVKVARWFGIAVGIAIIGYANFHYFNNKKEVKITPVHHPQTVSNSLTESNSNRASIKESNVDKRKVRSILNGHEFDRY
>AglaSNMP2a
MISQFKLKLNYKILIGLAFSGFVLLCSGIYIGTKVFPEIVINKIWEVKVLKENTEQWDIFMKVPFPFTFKVYIFDIQNPDAILQGGKPVVKEAGPYVYKVYKWKSEVEWQSNDISYYRYMRFEFDKEASGKYAEEDMVTILNTPYNTMLLTVEATQSNMLSMLESVTPGVFSENDGLFIKVKVKDYLFDGLKLCVNGGKEGGFAVGMACKQIAAKVNETNNMRMVDNTVLFSNLYYKNVSHQGRFTINSGKDNREETGVLKQFNGKTYISTWLGEKSTCNKIRGVTTVFPAQVKKSMVFESFAEDICRAMSLRFEKEKKVKGILGYRFVAANDSFSVANEDNSCYCVNKSRTLEGEFGCLKDGLGDLTTCTGAPVLVSFPHLLHADPEYISSVVGLQPNASKHETFLTLEPISGFPLELAQRVQFNMFIRPFEAISSLENVTKALIPLLWVEESTVLGDKYVDKLKNELFKNLMILDVIKWGFIGIGVALVMSAFFLFIYVKSP
>AglaSNMP2b
MVRKTFCSIKVLLITTLALLVVLVGVLVLSFVGVPKIIDSQVKSSVQLEKGTEQWDRFVELPFPLHFKVWLFNVTNPEEIQKSAKPILNEVGPYYYDETVIKDIMLYNPSDDTVTYKRKLSFAFNKEESGTLTEDDELVLLNPVMLSMSQLTTVLERMALGGCLDRIFPDRYNNLFIKVKVGMMLFEGYEFAVKHDDLGVACGIIRNKVIQKTANIRNIEKVYKDGKLYSLRFSFFHYKESPDGVYSVSRGVDDISMLGHIRRWNEAIQLPFWGRSISFNNDTCNTVRGTDSTIYPPSITENSELDIFNTDICRVIKITYAGQDTYKGVDGFIFTINENTLRNETEFAENDCFCVQQTLNELGESSCYLDGLIDLKSCVGAPILLSFPHFLYADDHYREAVEGVDEPDESIHKLYLLVEPNTGTPLEGKKRAQLNAVLRPANFLSFSEDLPQVVIPMFWVDEGVSLPQKYVDELNDMYFNRLQIAAGVKYGVIAVTLAAVVTSTGFLVRKKFFTG
>AplaCSP1
MKSFAIVTLLAVAMAVVYAAPDGVKFTTKYDNIDLDEILQNERLFNNYFKCLTGEGKCTPDGEELKKDIPEALKNKCGGCSEKQREGAKKVVQFLVKNKPEQFKKLEQLYDPEGNYRRDNKELLEKEGIHL
>AplaCSP2JOI
MTSRSLVSLCCIFAITAMIFADDSGSRLRNINVDEVLNNDRLFNNYFKCLMDQGPCTAEASRLKQLIPKAVANRCANCTKDEKEQAKKALNFLLTKKPDQYKALTAKYDPDELWKELV
>AplaCSP3
MSKIATVCLLAVFVVVVSSVPQNGKYTIKYDNVDLDQILSNQRLLENYYNCLMDKGKCTPDGQELKKNLPDALNTKCSKCSEKQKEGTHKVVEYLIKNKNDWWKNLESKYDPSGNYRRDYGPELAQRGIKI
>AplaCSP4
MRSAIVSLFLVFTIFTFNSLGDASDYSKRYEALDLDSILSNERILKNYINCFLDKGPCSPEARDFKKDIPVFIKSKCGDCTDVQRKVVLKASKFLIEKKPDEWKLLLSKYDPSGEYEAFLLGELKKQNS
>AplaCSP5
MVMDICNTFAVICFALFGSIVSAGVSESPKYTTKYDNIDLDEIIKSERLLKNYVNCLLDDGPCTPDGNELKHNMPDALETNCSKCSEKQKEMSDRMVSYLIENRPVYWSQLEKKYDPSGEYTKKYKENKAQEVTVVPANK
>AplaCSP6
MANSTWVSFCIFFAVLTTIFAQHDIIARLQSINLDEVVNNDRLFNNFYKCLTDEGRCSKDAKSVKNLTIEIVKTKCSQCTDDEKSLIKKSLDLVKKRRPEQFKILSVKYDPEDVLDELKK
>AplaCSP7
MYKANVSFICAIAAFILFIDHQKTIGAVAVERVKRADGEKYTTKYDNIDIDRILTNERLFKNYKNCILDKGKCTPDGQELKKHLGDALATECMKCSEIQKKNAGKILSFILQNHRDFWNQLLEKYDKEGNFRRKYEDGADDYEDK
>AplaCSP8
MKSALGLLTIGLLVHLCKHCLAQEPSGGYYRTRYDHINVDTVMNSKRLVNYYGACLLSRGPCPPQGAELKRVLPEALQTNCARCTEKQKAGAYRTIKRLRKEYPGIWKALLEEYDPTEKYVRRFEETILSKKSYLPSPPASFTTSKVDTIAPPSQIPQLLNKFPVIDSLSTTSTLSTHYASFSTSDTSSASTTASSTTHTTKPSPTTTTTTTTTRYTTSTTKKTETKKPTTTKTTTNILEPLPIFIPAMFPDPPNKGVTTNTVSLLPGVRLQVDTPNWLSSLGNRVIQTGSRIGKAVVSTVQAVVGR
>AplaCSP9
MKLLLLLLLVAVVAADKYTTKYDNVDIDRILSNQRVLTNYIKCLMDEGPCTSEGRELKKTLPDALSTGCTKCNLKQKQTAEKVIRHLMKNRPSDWERLTAKYDPKGEYKKRFQAQVKDVKN
>AplaCSP10
MKASVVFLFAVVLSCIAYAMSATKYTTKYDNIDLDEILKSDRLLGNYVKCLMEEGKCTPDGAELKKVLPDALKHKCDGCSDKQKQGSKKVVNFLIKNKQDWWKKLEKKYDPEGQYVKDYKDELEKEGIKL
>AplaCSP11
MRCSTVIIAIVVASFLSVTHCQFQLTNSEYVEKQLMCALDRGPCDFLGQQIKQALPNVIGKNCESCNARESAFAARIATFVQRNYPAIWVQLVQKYGNYGK
>AplaCSP12
MKALTVLILVFCLTNSLAEYQYSTHYTSLDLESIFSNEKIMSNYMNCFLDKGSCTPEATEFKHISVAGDIAHALTTNCSDCSAEQKKIMRKACSHIMKNTPEKWSMLVKKFDPDNKYTDAFIKFINMD
>AplaCSP13FIX 
MRILLQITFFCSLLIFSLSIPQNRPAVSEEALEKTLNDRRYLMRQLQCALGEAPCDSVGRRLKSLAPLVLRGTCPQCSPNEMRQIQKVLAHVQKNYPKEWGRILQQYSSG
>AplaCSP14CF
MGNRILLFFCICFAVLATIFAQRDVIGRIQSINLEQVIDNDRLFNNFYKCLADEGRCSKDANSIKGLITEVVKTKCSQCTDVERTQIKKSLDLVRTK
>AplaGR2JOI
MKAQNVSDTDFGTKFNNFMKKTSRAEEIKKRESLSYDNAQALDEHDQFYRDHKLLLLLFQVLGVMPIERGRLGEITFSWTSIPSIYAYCFYAVTTVLVVFVGRERLDILTNQSRKFDEYIYAILFVVFLIPHFWIPYVGWGVATEVCDYKNSWTRFQLDYFKITGRNLQFPHLNTLIVAISSGCLVLAVVFLLSLSMLLEGFTLYHTSAYLHIITMINMNGALLYINCRAIGNASKAVADSFDQDMEGDVTTTLVALYKKLWMSLSELLQKLGSAYSRTYSTLSLFLLTNVTIAAYGFTSEVIDHGFTFTFKEMGLLVDFAYSMGLLFTICDCSHKASEYIAKRVQTTLLNIRLSKVDVTTSEEIQIFLMAIQMNPPKVSLKGYTVLNRELLTTFLATIAIYLIILLQFKVSLLSQRGG
>AplaGR3
MDLIVNPIIKKISCLTLFAEAQKNKKHSFVFIYPKNKATRIFPSSYFSKFKNGIIYNDISVVVRILQIGAIFPVKATKNGEFRFSKFIFAYSVLIFAMLSTITAYLVFSNVKIKKTEGRFEDVVIEYLFQFYLTPIITFPLHWVESAKMAEIFSKWYLFEDLYRKIIGNKILIRKKRKYTIVTIGLWLMSSGMMFALYITLAEFEALKVIPYCFFNVTIYIFGGFWCIYMDAIRCVATQLEKDFRRSLRNIGPSYIPAELKILYMSLNELLQDFSSALSYSLIFLFLFLFVTVILSIYGLVSQLSQGITWKDVPHAVTAIMALAVLYISCEAAEKTTTSLKRNFQKPLLLLDTTWMRHETKKEITSFLRATLMNNSDVNISGFFTVNRGMFGALMSTMATYLIVLLQFQIILPEEMEEENIVNNSTSYNDYLPTEVTDYGYTFNI
>AplaGR4
MIQNTKVKATNLNQGDNFVKSIKFLILIGNFFCAIPLKGLYGGNEHNQIKFEWIHWRTLLNIFITVAQIFVVICYICIMVYNGFRITYLATAVFFANCFLSFIFFLLLSKDWILILKEWDKLEKRVNRYTCKYKTNMQRKILLLTITFLILALIDNLLNVISQVIRTLMHKQDSEFFEYFFVVVGYPGIFKITPYALWKGIAIEILNFIGVFSWTYVDVFIMGVSIALSSKFKEMTFRIEQYVRKDVYDIYLWKIVREDYCQMCLLTKLMDSKLSYLILLSSANNLYFILSQCFQSLRNANDSGLKLYFIYSFSFVIIRTVCVYLIAASVNIESLKPLKALYTVQSHMYNLEVKRLIRFIALDSVCITGKNFFNIKRHILLDLASALVTYELVIVQFTKEEYF
>AplaGR5
MRECIIGDTFFDSMKLLVLVGYYICVIPLKEIFQDNTSLIKFRWLYWRTFVNVFITIMDFVLAIVFIYAMIKWGFNISSFASAGFFLNCFASYLLFLILSKDWFVVLEEWKRLEQRINKVTCRYEVKLKRKILIISAVFLILTVVDSASNTAVQFSIAFTNKGDVEVFEYFFTTMRLNLFFQMTSYSLWKAAVVETFNFIGSFCWAYVDVFIMVNGIALSSKFKQISFKIHQYVQMEVSDLYLWKILREDYFDLCILTKTVDKSLSNLVLLTSINNFYYILSQRFYNVEDMQHYGLKVCFIFSFTLSVTRTICVYLFSASVNLESTKPLKALCRIEPDIYNIEVERLIRLIGSDTVYITGKNFFNIRRGILLDIANALVTCEIVLVQYFGKSS
>AplaGR6
MVAKNQENFYQSLKGLLLLGGFFGVVPLEGLLYDKVFDLRFRWIYWRTFLNLFFMAGGLFITAAFLVQMVKVEFNIYELGGFVFYLNAFLAYFIFLSLSRQIPALFKEWYLMEKRVFFSKKYQSNLKLKVRTVTATFMTLALIDNMASNVKDIYITIKYKDEDVEFAEYFFATVSYKSVFSLISYTLWKAVIIEICSFACTFIWNYTDVFIMASSIAIASKFRQMNKRIEEYLKMEVKDLYLWRILREDYADVSNLTKLLNDKMSYLILLSFSCNVFVILKQCFNSLRDFNQQVEKIYFVYSFAFLIIRTSSVCIYAAAINQEFRRPLKALFSVNSDTYNTEIKRLIRQIGSDDLCLTGRNFFKIKRSLILSIAGAVVTYELVIIQFAGEYLKLNR
>AplaGR7
MRVPHIKSKFRKAQNAHQSLRSCIILAQVFGLFPIQGALEDDPRKLKFRWKSFIVAYSILMLCGLFCLLLINFIIVVTTTVCLIKIINILFYAFAFLEAITFFHLAMTWPRLMKHWIRVDEKMKTYDYPKKLDLKLKLTMIILLLIASVEYSLALIHNAIDYNGITITFQNWEFFIKKQFPLVFSVTNYSLWKSIILLIVSTTATFLWSYADLFVMLCSFVLAARFKQITERLDKIDFQVVKNELFWRSIREDYVRLAQLCRHLDDTISNVLLLSYSSNLSFIIYQLFNSIKKLLPLEKTYFYFSFSFLIARTIALSLYGASINDESKEPIRILNSVPSSAYNGEIKRFLLHLKMDSVALTGHKLFKLTRGFILSIAATIVTYELVLIQFNQATLEEYRNNETKDICYS
>AplaGR8NTE
FRSQNVEDLKFSWISARVFYNFFTSLGLLYLTLTITYSTSGGGINIFELTIIIFHVTTLINSLLFLQLAIKWPNLMKKWTETETSMKSYGWPKGLDFHLKTLCAVIFISALVEFSLTKVSKLLLSYTCKKETEGIFEFYVVRTLFLEVFNIIPYSTWQGIILQIINVNATFAWTYIDVFIMVLSTALAFRFKQITHRLKIFVNGKVDNVTVWRSIREDYNKLCILTREVNEAISNMILLSFSTNLTFIIIQMFHSLRYMNNNIEKVYFFFSFGFLIMRTLCVSLYGASVNDESNEPTDILFNLPSKRYNIEIARFLQQLQYDKVSLSGRGFFHITRRILLSMAGAIVTYELVVIQTCGDILEQSIKEKNTTTIC
>AplaGR9JOI
MGPKKTVQNQVAKNSPQPFYRTIGFFVYLGQIFGLFPVHGCHGPSASDLKFSWTSVVTFYCILNSCITLLLGLLYFLENFRVGFDFWDYMLSVWFYGVTGTMMILFLKLAFHWPSLMKKWELVDNSMVSYGYMPYLNFRLKLLTTVLFVTALVETLLSKSIHLIQSYKCRREEIEGIFEYLMTTVLYKPVFIYTEYSTWKGVLLMIFNTTSTFAWSYGDVFVMIIGIGLALRFRQISRRLRLFLREKISDIDRWREIREDYQRLAILTKTVDNAIGNITCLCFASNLTFIIIQLFNSLRFRKDLIDKFYFFFSFAFLIARTFCVCLYAAWINDESREPIYILADVSSECFNVEVSRFVDQLRYDNITLSGKNLFYVKRGLILSMASAVVTYELIFLQLNAHVLEESNEIANFNMSTC
>AplaGR10
MNLFRFLSVKMSRDVNVPITDEIYTTCEPMVMVSRILGLFPYAVYRDGLNIMFKKSLVLYVYSYAVALTLVSMIIKGLISDYEAGDKSVRMKKPLSVYVTFADVTILAFTVFLGMVGGPTNGKIFKIFVRNLVEVDKIIFLNDRQRMRKVSMVVLGAVLFCTSTLLALDFSTWIRFAMDSIDAEYRVTNYIPFYLAYVIVVVLQCQFWFVIKALRRRLHVLTKLLSRDRIQKGLIFNVTNNKITNVSLGINPGECTGPNCLGEIIDNFGKKTTSKNVIPNYNRHLFDLRQSDNIETLMKVYFKLSTAVDCVNKFCGVFLFVCLLSCLIHLVVTPYFLVIEIYGRHDPMYISLLCFWIFGHCCRIIGIVEPCYRFKEEEKRMLLAISKLLYFESGGGKFKEQVKNFFYLVKTTDNQFTALGLAKIDRSLITTIVGAVTTYLVIVIQFQKSAVSTNN
>AplaGR11
MQRGDTLAPLANLIRIGRYAGLTFFDIKLNRVILSSANFVVFLPVFIITYIIYAILTVAHVKVVMNRADEQGLAYTTTLLQIFWHIFRFVSIIQALINRKNMKNILEEIVNIDKILTTRTKSQTKITYLIFGVYIFSIILWCYFKFTMTHTLSDIYWFPVAQKVTEISTGVFLAINFEINRQLKQQLETINSKLEKDFEYCSFINDELRREHLNEEEIEDIVEMVMKRAKRNLHLRWSVIHNSCKVMKAFEAGIVGNIVSSTCFAIIAFDYLAYMTIIKGFPISQLFECFLCSFEAAKDVMVVVLTTYSWIIIDKEAAKTGLHIHKLWNQTMDLRKFTHTANFLKLASVNILFTKPNFNIRGVLYMEWGIISTVFGTIFTYGSVLLQLQLDLDARKRWRTS
>AplaGR12
MQEDIPKRIEKLIPTCRYSGFVFFNIVQNKIVSSRSDYVVFLPVFIIIYLLYLTLTASNIIHQLSENVQRSFILSDIILHGVSPLSRLLLIIRAVVHREEVIKILKKIINTDRVLLTKKEVTNYATKVILHVFTLNALIWFIHCYTLDSVAHLKYWGPFVGRIMEISNGVFLAFSFEINKQLKLQLETINSKLEECVTHCSIINKQYSRGSLSEEDAIEIIKMTATKIKQYLHFRWSVIENSCRLWQAFEIGISVYIFYTTCSLTIVIDYMPYFLSIKMPSSVTASNFAVLFSETTKNLTVIIVIVYSWMMIHKEARKTGSLIHNIWNDVPENILSAKCVQVLKLASINIWHTSPTYTIGGVFPLNWDMFSKVIGTAVTYAAMLFQLQMNELKQYSLLQSQDIITTLTN
>AplaGR13
MQRDIYKRIESLSAFGRYMGLVSFQIKNSRVFLSKRDWLMPLLIFVIHLVIFVPSAILHLKFQLKSETRFIFSDFLYVGAYELSWLLLTFQGITNRRRMKDILQKIVDTDQAMEIRIGVRSKTSFIVLSIFFVNLLIWTIMDISKTSDKYWLPFLLKISEIANGISVILNFEINAHVKIQLETLNLKLENCTHQCLKKHRNLQLNERNRESLYKIEEIYVNYVKKKLHLHWLIIQNSRGLVALLQIGIIGNLINVTCSATIMFDYLVQMHTSGETIFSIACFIRNIAAIVEIIKDIIITITIIYSWVMVSSEASKMGPLIHDIWNKITEIGPSNKSMEFFKLASIHIIHTKPNFKLFGFSPITWNIFPSFVNLVITYGCILLQLQLDVA
>AplaGR14
MQEYFFKRIGKLLTIGRLLGLTFFHVVQNKVVSSKSDYVLFLPGFVIIYSVYLTLTVPYMKYNFQVNDQQDFMLSETILHVFCQISRLLLMIQSFIHRKEIIEILEKIVKTDKVLITKKNNSKYTTIMVLIVFVLNASVWLVHCYTIDFLLPVIYWCTFVGKIMEMSNGIFMVLNFEINKQLKLQLETINYELEGCIKNSFIITENRDIEDSNEENLNELVQMNLTRIKQQIHLRWTVIQNSCRLWQAFEIGISGNIFFTTCSLTIVTDYFLYLCIFEMSLLILVSHFLVAISEALKDVVVIIVTVYTWKMVEQEANKTGSLIHRFSTEAADNVSCKDSVEFLKLVSINNIHTKPTFKIRNILLLDWGILSTIIGAVITYATFLLQFQITELERYYLLHGTEYTVGY
>AplaGR15CTE
MAQKVSENIKRLVNIGRFVGITPFKIRDDNIISSESDIFSFVPFFVTINISFVGLAIIHFSQFVREVVAGYVISEFVLHCVCQATRYLLIFQGISKRKQLRFILNQIVSEDNVLVNRGSKWHTFILLLYLTSVALWIISTSYCFYVRNMILPLPAINKIDEIGNWLFLALNFEINRHIENRFRKINLQVEKEIGNMIKINEHFEEGNLHEEDFKLSISAKLTFIKRQLHIRWRILQASQETMDALEIGNIANLLLVTCSLTISFDYLLVWLIYSTSSWFSVIQIIVLFFEGLGNMIMVMVMLYSWIKIENE
>AplaGR16CTE
MQSNIFRRISFIVPIGRAMGIIVFKIKNSTVCLSWTDFIIIFPQFIIITALLIFCGEEFLLHIWKTKNFGFFLSETILHIGSQISRYFLIAEAIVKRKKFKKVIERIYKIDLEFEVPATTVNKSYLLLIYLTVDIIFWVVLTFIFRKQTASRKLLIINKINAIAIWLIIILIFEIIGHISQQLKAIYLKVENEINLIISIQKQTSKRRLSVEELNRMIEININQVKKLLHVYWLANQNSSKVFYSFEVGMMAILAFVSCVLTIFLDYFVYDVFFAPRNSLNVVQAVFHGALAMRSLMIPIIIAFTWTSMTNE
>AplaGR17
MSNNIFDSISNLVKFSRYMGVVFFTVKNNEVVFNWSDYITFVPSFIIILTLYYFAESPYFSNIWKFNTQGFFLCESIYYLSCFISRHTLMLEGMMNRKIMKRILEKIYETDIKLNAQLSTNWVKKLVILFVIVEPIVWTALKVCIMYLENYFYGSIVLNKVPPLSLWLIAIMNFEVNRHFHMELITVNLLIKKEIGLLKDSIEDFTEGNITEEELDQMVDVKVNKIKKQLHSRWSILENCARAMQAFEMGTLANLMFHTSVVSINIYYDIFYIIFQPFSKSVAVKLTVSAFVTLRSLCGIFMTIHTWNMIEKEASKMGPFVHELYNEVIEAGSSTKSLEYLKLASIHLIHTRPKFSIKQVLRLNWNVIYGSIDLSITYAATLLQVHLNSLQK
>AplaGR18CTE
MPNNIFESISNLITIARYMGVVFFNVKNDRVVLSWSDYIVFIPSFVIIINLHYFIGRKFFSNVWNFSSQGFNLTEIVYAVVAFVSRHILILEGIMNRKMMKRILEVIYVTDQKIKIQTSTNWVKVLLIFIIVEIIIWFAVRLVLMFLENYIHFSMILNKLSPTFSWLLIILNFEVNRHFQIELETPNLAIKKEIDLLKSSIEDFEEGNITKEELDQIVDVKANKVKKQLHFHWSILENCNRAMKVFEIGVFANLVLSTAILSVNMHYVTAYFFFVPFKTSTPVRIIYNTVAMLKNLFGIYLTVHTWNIIERE
>AplaGR19
MRESIFKSIKNLVNVGRYAGVTFFKINKNKVILSWQDYVIYLPLFVVFKYLSFLSAKQLFLYLLNNNRRHFIFSEIVFHILCQLARYLFIYQGIVQRKAMKKIIENTNVTDVRLNNNDLRNTTFTKYILLVPFLINSIYWVIVTPFLNYQHTGRTYISVINKTEEMINCLLMELNLVINHRLKYQLRTINYRLKKDIEYVTFIKKQFKEGILQIEDLNDKIDIKINDIKQQLHLRWCVNKTSMDTKKAFEIGIIATLAVATCSLTVVIDYGLYLSLFNTFSWRIFFKLIGLLTELTKDMAVLMVIISSWTMIEKEATETGPLIHEFWNSVIDLESSTKSAEFLKLASLHIIYTTPSFSILNILQLNWDAMSAIVNIAVTYSTSFLQLQLNAMRNRKNLL
>AplaGR20CTE
MQIDIFERIKKLAIVGRILGVTFIDMEQKNVTCSWYHYSLFVLLCVVSNSLFVFLIQGQFIDALQSGDKKPYVLSEIYARILIQFSCCMVVYQGICRRKKMNALLENVNKIDRFLKRENYTKMNYRTTNILALPFVINFTTWFLVCVIISSLSGNLQLISKICELSNWLVIILNFIINKHMKLQLKTISTKLKETIGYCDIVEKKWKIGNLNENEKNEMINFRLERIKSILHLRWCILRNCRKASSALEVGIVANVFFLNLPSTVIAFDFTVVLYVCKRAGCYLLSTLVFEIIKNIAIVVITVFSWESINSQ
>AplaGR21
MYKNIFDSVQEIVVFGSYFGVSIFRVEDKKIVLSRRDLVRFLVPFIIVNCLIFILTFRNFQSTWIYSLKTTEIIRNVILYLVSQSPKYLIILQGLFNRHNFKTIFNTIEKTDEQLKHKPAISTHRCIFTYLGISIFVTNLVIFLCFYSSTDFAHCKREYLFLEIINKLHVAINWLVTELNYKINWHIKTQLKTINFLCERSISYIKNANQAFRNDNLLDEEHEFIINIELNKIKKLLHLHSSTIKNSLFVLDTFKMSIIANVIFASSVGSINGSLLLLHFSDNAFRKPYLVIFLYITEIIMVFSLIVVNILNWTMIKNEVAVTGLLVHHMWHEVVNIKSDIKSIHFLKLASVQLIHTTPEFNILTLPLNWNGLGKIYTMLVTYAFTLFQFQYNQN
>AplaGR22CTE
MKKCSCFYDSIKPTMYLSCITGVMPTFPLKLKQNYRTVHTGGILNAIILIYLIVYLFSIIDLAYSEGAIIAEGTYYGKNVLSKIGLQLFVLLSNSFLVIVYIGGLLLPNKLKNLYNIFFKLDYEFRSIGIKFPYRKYFYVQILMYVTMYSTAVLVLIIRNQVNAAERTKSFKILHWFAMYTPHVLQLTLVSQFNSLLFFIYCMFRSINERLDSMRRNIENCTTFQVKEITSEITKLMKLHYQLCDLVDLFTSIYGISILIAYVVQFISAIIFLIDLSF
>AplaGR23IC
MFKCTNVVEVLQPIIIMCRILGLLPFSIYEKGTKTKIFFITWAGVCLLFVIGLGVNACESIVHGVNQSVKRNSERVIDIITYLTIFICICCSIVFKNKVSSIGNCICFQLFIIMYFVLYYNFSIKFPSVRNCFSISSSFLQEKVLEVIRSARLRHYQLCEISEQLNTAYSFQMLLLLLNHFLRIIHILYYQSKNGFGDSLSADISSLINAVASIIVITIVCSRTCAEAKKTSSVIHDLLPCDARKLHLCKDEVLQFSMQLLHHNLTFSPCNMFPIDESLLLRILASLTTY
>AplaGR24
MVLNKQNTKMEPKKVSSPRPFLYGPDQVEKKHLCKCFELFLTVNRIMGISDITLITKTDFFKSSVPWTIYIGFFTTVCCFFVYLNVIRLRMNIGKPLPILLHAFSDVVFSIFIVALSLINLLRSKHFARVLNSFVKIILKEKLICDSGKKKLRMVLIYDVIFIAFILCLQFVIFIVFKYRYDVQEFDNGSIGNHFLQTVSLTFYWFTSFFFVLFSFCLACFEKALMKYLDFTSTNPNINIDMTNNRWKAFGIVNRSYCDCDHDIPLEIRCLSKAQRIEHLRYIHESIMSVIYKINKCLNPQLFFQLTVELAVLVVKWYEVVVYHTLNTSYPPSLLVNVFNWLYIVLHTFALIIFLKKSQDLHNLIVGLNEILHQCVLNSKTYEETIQFKIFIIKIGQQRPFTANDIFDVNLSIIGPVEIFANILTYVLVALQFNVMPHKEN
>AplaGR25
MIGIVNVCATSVVVFVAWMGLLCHQKEYIRLIKEVARLDNRFQKLGVKIQYERLKKAIRVQCVVRMLFLITAIGTHIAMCLNRHTYVDNTIDYIAFVINSSICMQVCTFGLLLRDRFAILNNILKEIKDSQSNGRGGYIKIVDNIVNNKSIGIDFYFMKMVMRMHFDLSNVVKRINNIFGASLLALFLVSFQTSLFGFYFNDCAASHFDLLQLPAAAQLTIVSMVFTLDAAYLFYICTTTCNEARKSGAIIYQFQRQDDLRQQIDMFSLQMIHTKVEFNAAGLLAINYASVFSMLGAFTMNLIILIQFSTEKQYALCLEVPLENYK
>AplaGR26NC
KGCLECIGVSCIYLIYYLLAWQSTTEIPEQFKNLLFEATNWFEVNSLVFIQLSGSVIICLFSKKLALNLNKTEEINRKLKTFGPGISFRRIYVFVAISSVLIFIDCLFVVAKDFLIGFRTKSKLYALADYLPFILTNAISQQFITFVILTEELLKASNDILKNLLLKIRIHKREGSNNTDNTIAVIVKVHEIYKDILQYSETVNLLYSFQLTCLMGCYFITCINELHQIYTNLNIHHENVILEISMNLQLAFIAFFKTVLIIWSCCRVYKQ
>AplaGR27JOI
MLPTTFRNIFKIITTSDPYIIPQPCLILYQILGLIPFNFINNFLNEINRLVEVIHVAILTIVLVCTPPGWRGLNIYNNVLLVVFFYAITTTIIYHITNANLLRRSFFVDLQYKLNFIDEIVGDIEGTFYGTHRLKTIAILITSSIFQIYHMTHVPVSTSLFIIGWCRLMAFLCILIIYNVFTIINQRFIRLNTLLSRIGKPREFLLEAKVSKVNIFELTACYKRLSHIVEYVNDYFGILFMGILSSSTLTMLSTTSLFIIMGSRQIEIFLYLASLNTGYIYFLCSTVSNLKREMDKTETLCYEILLSRDIAYQNRMWRKASDSSLLILAQQAKTYNVEITAAGLLVIDRTLIIKIFGTVASYILVFVQIRMSTKKAKTTAPIKFSNSTL
>AplaGR28
MSRRICNSTVHKESCFKSQNQANGVPKPFVFFCYIFGLVPIDFQGNVYKYLKMVEGLYLTVLITIIIIGFKDLCNYGGFSNNIFPFTYVAATFTNIYSIVNAIFLKQSFYGELTMKLRNIDVHLTKSGSVSSRKLDLRLHIFTIIASVFQIGNAITIVLHCGISGYVTLWQKFSMQLNIFLFYYVSGIIEQRFLLLNQKLIQNKRRKIFFTTENTDEEITITKLIIYHKKLCDLVVTANNYFKIVLFGDFVCWILPLISVTSVITHSVTPTQGFLLSVTVIHYGGYIYFTCNFVSNLRKEMDRTETLSYEILFLRDVSYQNTMWSKTTDSTLLILARQVLVCNVQISAGLFVINRPLFIKIFGSVASYILIFIQIRRTVRVKPEEIITVFNSTSL
>AplaGR29
MFNYLQKKLQLWEDEIWIVPQPFKFICQAFGLVSVHPDNRFFKYYKLIQGIYLAFIVSITIGLSPHLCIYGGYSGIIFPMIYSSVAVTNVFSVVHAVFVRKNFYRELASKVQYIDGILKINRNIFSRMRLRLVIFTLVGFSIHIYNMSFVELLSKCGLPVYVIIWHKFAVLLDVLLFYNVLSIIKQRFVSFNQKLVRNRQGNLFYTTKHNDEKVTITNLIVCHQKMYDTVEFVNSYFTFVLLGTLICSTLPLISATSIIVSPLQSSHFISIPFTVVLYSGYICFLCDIVTNFMKEADKTATLCYDIILSQDISYQSTEWSKTRNSLLLTLAKQVEVCNIRITAGGLFVIHRNLLVQIFAALYSYVLVFVQIKWSINKSTRSFNSTSLYNNNSRFG
>AplaGR30
MNFRPFKYWDKLFELVLPGLTKIDKNQPLFYKVVVIIMPVCLLCGCLHAVISNRSGYSVMEWLLITRFGIVVSMTFSIFVYETFFGKNAASKLISTEEKITEILKIDTKKLENEIERKLLIIRIICFTGTLITSAVALFFRYHFGTIIRTILCFFAFQRTFLILSCFKNVELEAKLLKEWLMTETSRPEHNIFEVMDSCSQNYCLLIKKINYLSDYFGLYFFGMFTIVVQSILILCLHVSKIFFTNNIVYRNIATELPSFFEFLGVFLICDMVETAKKELVTIERCCYEILSNQSQLSIYKYPEKRKCIRVFISQVRNHSPTITAMGFFEIELYTLIGCFKLIFFFLTTFIQTSEYVEL
>AplaGR31
MTVPVIRDIRYSHFLGRIILINSFIVKPNGKIEKPKCIFYVFSSIFPLITITAVVNYVMRSGGVSVISEDFTRSFITILNFIVQVAVCVHAYAVNMFGNGFKDASSFLKIIIFIDKQLNNNYSDQKNNQVQRKIMTRVIVMVVIMTLLAVSDFVMYSTLFFMENGIVFFVASIISILIGIQAIYSHIEGNLLIICDRLLRLKKMVEIACHNDCRNYETFEDFLKVPASKRQRKINKIYFALFRATEHINRAYGKQILMLYIHLTMRAVMFLILLYLDLRNCIRTAEMTSLAVLYQLSIRGGWSMGILLSSCAAKIMATSDSITHLVYETMYKEYGNVDVERVAFTEELHLYLQMSSSRKLEITADDFFTIHRYMPLSLINIVFTYCIVFLQLNG
>AplaIR8aNTE
CSSILSGKIPIIIDFTWNGNDVAQKMSIEAQIYYLRIDISIAPILKFLDMYLERKKANDVTIFFDDDFYVEQSIFFWLNSPRLRLFITTKDGKNLKQKLSKIIPIPSTIAIIANTKNMINIMTNAVEQNAFKIPDRVIILFSDLNYDRFSLTILNNTSISMFKISKSLCCFLQEQAVCTSPENFDIQKTFLKLSLQKFIIIFKSNYWGNYTFPNMHSCNETNQERHLLKLKIQNDVSMMIGEGANIFETNDNVLEMKLSGTIEKFDEDKGDVNIGSYANKQITTNFTRTIEPIRKFYRIGIAESIPWTYTEIDPLTGNKYLTGFCIDFIKKLSEVMDFDYELVIPKVGFYGNKNEFGEWDGVVGDLVRGETDIVVTNLIMTAAREEIIDFVAPYFDEGGISIVMRKPVRKTSLFKFMTVLKLEVWLSILAALTLTAIMIWFLDKYSPYSAKNNKKAYNYPCRDFTLKESFWFALTSFTPQGGGEAPKSLSGRTLVAAYWLFVVLVLATFTANLAAFLTVERMQTPVQSLDQLAKQSRINYTVVESSQTHKYFINMKYAEDTLYRMWKELTLNSSPDDSRYRVWDYPIREQYGHILIAINDSIPLKSASEGFRKVNERTDADFAFIHDSSEIKYEITKNCNLTEVGEVFAVKPYAVAIQQGSHLQDDLSLAILDLQKIRYLEYLQSKYWNNSIQENCPNTSENEGITLESLGGVFIATLFGLALAMVTLVGEVLYYKLKPKQCYVHPINKNRNAKKCKLSNKKTITIGNTLELIPDRNLTPQISYINNYPRSRFAKFEHQQKY
>AplaIR21a
MKVVVVLVVTFLISASVCLKISPNSTRYVRALQKEHEKSQEDKWIDAFFGKKPASNIQNSLAALLLMISKTYLYKCATILLYDQLSMKTYPFLLDKLLREFSFDFVMGQISEDYKLLNADLLQSFPNKCVNYVLFVYDIMKCKHLIGIQHTNKVVIVSSSSQWRVHEFLHSDISHSFVNVLVVTQSDKIVSENEELPFILYTHHLYNDGLGASAPIVVTSWMNSRLTRPQQKLFPAKFKKGFSGHRFIISLANQPPFAIKRQSEAVIKQIIQRKANLGIGGIYVTDETISKVEMSQPYTQDCAAFISLTSTAMPRWRAIMGPFHWTVWLILTLVYLLAIFPLSFSDRHSLKYLFRTPEEMENMFWYVFGTFTNCFTFKGKRSWTQSHKYATRILIGFYWIFTIIITSCYTGSIIAFVTLPTIPETTDTAQQFLSGHYQIGTLDKGGWQHWFNDTTDPVTQKLLKNLDLVPTVEDGLKNTTKAFFWPYAFLGSKAQLNYIVRTSFTTKNKRALLHIAKECFVPFGVSIIFNKNENYREIVNKGLLRAVESGFLVKFTHDVEWDMIRSSTGRLLQANSGGSLKILIEDRALTLKDTEGMFLLLGFGIILGGISLLTEWLGGCFNLCRRRRLSTSSLSSNPFSFDDLTPREKIDSIASLHYREENLTDKKHEKLNTEEMEDKITDYDIKECFDKILNFSEKLDGFNDKEKSNEEGSKCDTKVIKIGIK
>AplaIR25a
MCFFRSVFIIFVTCSCFTKYCLAQTTQNIVVLFVNEEGNVVADKAVDVALNYIIKNNKLGLKVDMQKVVGNRTDAKGLLASLCRAYQGMLDVKQPPHLVLDTTVTGMASETVKYFTAALALPTVTASFGQEGDLRQWRNLDEDQENYLIQIMPPADLIPELIRSIVEYQNISNAAIIFDDSFVMDHKYKSLLQNVATRHIITQIDDRSTKEQLQNLRKLDMMNFFILGNLLNIQRVLDSANSLEYFSRKYAWHALTQDRGDMKCNCKNATVIFARPFVDNRFQDRLGLLRTSYQLNAEPQISSAFYFDLALHSFIAVKSMIADAAWPKDMNYISCDDYNEKNSPVRKDLNLKEYFGKDSSESPTYGPLTVTRNGESYMEFQMMLSAVGVRDGSSDKSAYLGTWKAGFGNSLQLKEPEIMKNYSADTVYRIVTVVQEPFIFEDPDAPKKFNGYCIDLIDEIAKQLNFDYEIYLAEDKKFGNMDDNGNWNGAIKELIEKRADIVLGSLSVMAERENVIDFTVPFYDLVGITILMKLPETPTSLFKFLTVLENDVWLCILAAYFFTSFLMWIFDRWSPYSYQNNREKYKDDEEKREFDLKECLWFCMTSLTPQGGGEAPKNLSGRFVAATWWLFGFIIIASYTANLAAFLTVSRLDTPIESLDDLSKQYKIQYAPTKDSSTMTYFERMANIEDRFFEIWKDMSLNDSLSDVERAKLAVWDYPVSDKYTKMWQAIKEAGMPATLEEAVKRVLQSKSSSEGFAYLGDATDIRFLELTNCNLQMVGEEFSRKPYAIAVQQGSPLKDQFNTAILTLLNKRQLERLKEKWWTNNPKAKKCKKQDDQSDGISIQNIGGVFIVIFVGIGLACITLAFEYWWYKYRKNAKIINVQETNPKKPHQQTKIKVKEHADTSKLNNSEDNKFNSSHLRSRF
>AplaIR40aNI
YLNFLKEKYIRYEELATLFLCNNRLSEHILVEIHFNNFIRKNFYFIFNWGKDTISPSFLEYIHEAMKIIVITNPRPNAILYNQIKKNGNTEEKSYLEMVNWWNQMDGLSKHPTLPSVYDIYKDFRGRELIVPVIHXVKYCDPPERTQGVTFSENGTFDGALGLIWKREADLFLGDVALTLDRFQVAEFSFITLADSGAFITHAPSKLNEALALIRPFHWQVWPVIFAILMLSGPVLYALVILPNTWHSTFLVKSKGKLFFECYWYSISLFLKQTIKVPFDNDKVRFFTIMVSISATYIIADMYSANLTSLLAKPGRERAINDLYELEEAMIKRFYRLYVEKHSSSYSLLENGTGVYRRLWHLINQQRSFVVDSVEEGVMLVKESNSNNVLLGGRETLFFDIQRYGAQNFHLSQKLNTAYSAIAFQVGCPYLENVNSILMALFEGGILTKMTENEYAKLGRRRSVVNEGTAGAITPVGKKEIRSVTKAAQDNEKLQPINLKMLQGAFYLLFFGCMLSGLILGLEIFTHKLNVRSKRHENYRICAKSKCWQMIVRITCSKRRKLANYIRMRYRQFISEAAIETLPYLD
>AplaIR41aINT
MEVNPGLNLLVSTVINTYFAHLYCLFIFNDNVSTFAYKGSILPSVNYKIDDTTNKTDFKISDNRCEGIIVSTSNPKWVFRKIEYKIKMSNVHRYNRRMYLILLTQIESEEFVNDLFNTTELFYVNNFLVIRAANIKAEKCDNFTMKCKENVEYELLTNKYVGNKNNMNTILLDKWFSNNNSYLFNSDLYPDKLVNQEGRPFRLASLHYPPFHIVEDPANESVGAETNFAKEYAKRHNMSVEYVIDEVGQWGNIYDNWTGDGLVGNTAMDNADIGFGAVYLEWFPLYSFLDFSHPCIRSGVTLLVPEPILAGGWTVPLFSFSTEMWIATSISFVCTIVALFVVTLYTRKYFRLEGXHFSVPVFIKHDAIQHLRPMTEDIFWAYCIFMLKKSTPLLPSFNMLVLRVLEAGINYAWETKVVLFHTNSRTQQIIRYHYYHGEDTETVSLQWMHVQGAFGILAFGYAIAFLCFLIEQVVHKYKTPT
>AplaIR60a
MPLIYVLLFSLVSAKTDIYSKLEGRLELQEGIEDATACAIFTIEQYLSNRINAVVSVWTTRNASNDVSNFIEDFVELIFKKDWSAEIFKVPVAIENDDVINVKANVHAVILDDILPLAEVVTNILEDKFFNFESRLLLILKTPSEFSDIMGAVCKNNRCIVPIFVVMLPSKTNPKETDIYFPKYRYSKNKTCHQTPSLQLVNRCKHGKSISHRRTIKQIYSTNTFNKCYMEVITFKYPPYVTSEKEGLCINIILKLGDYFMIDFRIELLENNYSSDNRSLIIIKNIYDHNKFAIGDMPFHDDTSPNYSLSKPYFYEHLVWVVPKATRVQKWEMLHAMFPLQLWLLILFVTFSSSVLLYLFSKITKEATPGDDLASCILTGFGILVSVVVYLQPRHVLSRTVFMSLVFFALIVTTSYQSELFIYLTRPVHHKQISTLQEVIDSKLKFGLENKYHKPLVSRLHLHERDLVSYGQNYGEDDWLLQVAKYRNVCTVSNEIYVKTLMATNKAFQNEPVEAQRQTNPKLYVFKSNLGITAFHIVMPKGYFLKEIVDDQLFAMIESGITTKWMNDYLFPIKLMEAMDETNLRDIQISMVLGLDRLQTAFIFFGLGTLLSIICLFAEIAIYNIFDRYNENKKKYHDGKN
>AplaIR68a
MYIFMFFTFTLRYVISFRLITDKHLTKISKGNDKNLTQLISNIFEKYMESYRCALVVMDDFYYETIQSDFFKKLQQRVSMITIKVDDYEDLFDPCNETLSSLQLGKTTGCQFYLILILDTIQVTNLLKFGDSRRIINTRANFIINYDNQLFYEDMKYIWKRIVNVIFIREYGGIKRMGSKRKRIPWFEITTVPFPAPIGNSLVPRRLDIWRDGKFRSGIDLFRDKTNNLNKQKLQVVTFDHMPAVIKVPSGKGVFSTKLSSTVSSDNFEFAGIEMKILEIVSKAMNFEPELHEPDITNEYKLGEKQSDGKYNGLLGEMVASQADLALGDLHYSPQFLDLMDLSVPYNTECLAFLTPESLTNNSWKTLLLPFAPTLWAAIFICLFFIGFVFYVLSRYHNKVNEMIFGVKKDRKMLFRNVLGISKDTNGKLDVNAKYALMKKQYYVEQKEIEPVGLYLFGDIPNSILYTYGMLLVVSLPKLPTGWSLRVLTGWYWLYCILVVVAYRASMTAILAKPAPRVTIDTLTQLVDSGLPTGGWGEVNKNFFATSLDPLTKYVGDQFETIQNLEETIERIVQGKFAFYENVHFLKQAAVKRQLRFQNNRTKTGNATIHKEDLERMGNKRDEYRINTKHNLHIMSDCIIHMPISLGLQKNSPIKPRVDEYVKRAFEAGLIKKWLDDVMAPYITAELHFQEKGDVKALMNLEKFFGAIVALFVGLSISIFLLITEIAYFTFVTKKNPNYDKYLRIVVIK
>AplaIR75aINT 
MKMRNIKLLLLTISAIFNTGYLCKIDEVELIKDLIQMTKSPTVVVALLNWNRDELFNFSKAINNINKQYTIVNSIESTLNSRNSQYQLYVIDLSASELKELATKTSDPQLFGVYHKWLILNINSEKLNVLSQLAIFRGSKVYTSEKLENSTSNSYKISAIYRTRNSSEFKKDNIAVWSSTNGFHYFNELVITRNRSNLMEEVITIGGVIFDPDTLEHMWDFRNTHLDVLTKSSYIIAHEITRVMNASIAYRMHYAWDYHGNRSEIDPLMQDFISGLTDIS?VEEEPLRKKIYNTKLAPKGQQNNFISMKKGIEKVRTEFYAFHCELTSATQIIRKTFREHERCGLKTIPFLSILAHNVIKKNSTFRDFFTVSIRKLGEFGIERRVARKMFASLPVCDKSSGIFVAVGISDCYFVFLLFGVGATISVIAFIFEKLSGRY
>AplaIR75bNC
XNAHIDTLAKVNYVLVRHLADILNATLTFTIETSWGYKDNNSKWNGMIGELTRHESDLGGTPLFVTQDRVKIIEYVAMTTPTGSKFVFLEPKLSYVENIFSLPFHYTIWISIFCMLIAVGVPLFGVILWERNSFGLRVSHSGLEVCFLEFSAFCQQGVSLIPRSLTGKMITLMLLIVLMFLYNSYSANIVALLQLSSNSIQTINDLLHSRLSVGVDDTVYNRFYFPNETEPVRRALYLKKVAPPGQPPRYFPMAEGVRRIREGLFAFHMETGAGYKLIAEIFQEHEKCGLQEIEFLQIRNPWLAVQKNSSFKEPIKIGLKILAESGIQKREVSLLYTKKPPCISRGSGFISVGIIDVYFAFAVLIFGIFRSMTVFLVEATIHY
>AplaIR75c
MVLLKIRLRAFIMVLLVKSLTCEFDEQIILNFIERKEITQVAFFTCDTEKGDLTILKNFLNNVIIFFILDNVNLIRKFVYEKSVTLQTAIFNLENLNNVTVNSILFFRERQMAMIFESDCKNVKDILQEFGDKRFFYETFRWLIFSKHLNSIILTLQNVNININTDIEIVVKNVSLITWTVFECYNPAFRHNGILRLQKIGHWHNKTSNKIKYKYGKFHRRRNMSEVKFKTALVITLNGTVDVDKYALDETSRQNNTHSRYHSVAMRICRDYYNFSIELMGTNSWGYEKSNGTFDGLVEILRTNKADFGSAPLFIFRARVHILSLGYGTWTFDTKFIFRHPKNTASSKEIYLRPFTSSVWFSLIFLLVLFVFIFRCAVPYETNTDMFKNHNTFSCIILNIIGILCQQGSLYSSRLCSIRISIFVALLFSFLVYQFYSGIIVSYLLMDPPRTITKVADLVKSTFAAGCEDTLFERNLLKLSTDPLVRELRDTKIRDNFYTAQMGFEKVRKEKFAFHTMSSAANRIIRATFSPKEICDLQEIRMYTVQPLYSAYPKRSPFRKLLNYCLVHQAEVGILDKLKRFWNSPKPQCVKTLSDTEIEVGIEEFYWALMVLLVGTISSIAIFCSEFLIIRKGFKEASLNKKERKPKINRKNKKHCNVKRKTISCNLP
>AplaIR75d
MLKFLLFLMFCPTTYCNVLLCSKSFNLIKYFIKERHLTHIYIFDCNIFFKGLDRVYLVRLLSNLRYLFFYLERVKLFNVLGEDRYRLFEYSFKSKTDHSLHTILANIKRDNSLQGNPGFVLDGDCASSGDFLIKAGEFELFNDSYHWLIITKKFIKKVFSNVNTNINSNLLVAECEYGNGVNVNVTLIDVYNAAYKKGGKLNYNVLVKKSNNFSFNLKSNNYNKYWNRKNMSGVVFKTIAVLVNKFEGELEEYILKENNYRVDSRTKFHSVLMNHCKEIYNFSLNFSLTDSWGFKLANGSFDGMTGALQRKEVDFGGSVLFLKKDRVYVISHGRSTWLLRTAFIFRNTNKKSFCEIFIYPLNYSVWYLAIFCAIFVTIVLKAAVSTEKRILNDNFKDSNHTETSWSILFLFTLGAFCQQGTSYSSQLISGKFAALSLFVFCVLFYQYYSGSMVSFLLTKQPSKIKSTEDILKSPLKVAVQDIVYMRAYFAETVDPVAKRLYDTKIANKNSINFLSPENGLKLVQEKGLAFYVETSTGYPIIEDTFTDRTVCELEEVVMVPSQTSHIATVKGSPFLDLLNFCMQYLTEVGITYRQRKIWDARKPNCVRASAATISVVDLSEIYPVIALLFLGILSSLFILFVEIVHCKFMN
>AplaIR76b.1FIX
MLLEDVFLATILLNITNDSYVTQKSVNVYSNAYDIAVDAIKNKTFNVATVHYPPISFLDGDKGSGIAFHIFNAMQERFQFKYEIVQKKEDTMVSITEISDKYGNETDIAVAVFPVNGKINKNMIYSVTIGSIQWHILMKRPKLSANGSGLLQPFTWEVWILVVITLLVVGAAMYFIAFIQSRFEKRVDKKMFSLQSCIWFVYGAILKQGSTLNPVTDSLRIIFATWWFFIMILTAFYTANLTAFLTLNTFTLPINNIRDIGRKGYTWCTQVNAVDNITNDPTEELSKALVGSTKKVVNTSDTINFMNNYVIGKNYLFIAEKPLIDIWLYKAYVKKVAFNPNDVLSDCPFAVTDWSLLTTSIAFAYSKKFTYTFLFDKALQRLVEAGLINFWFRNMLPRAQICPLNPKVNERRLRNSDLQLTYYIVAVGFAIAALFFCAELVNNIIKKRRHTSIVTIPQNMLFTKSPPPPYSSLFGPPFPKEHNYKVKRKEINGRDYWCVTSVNSKTTKLIPVRAPSAVLFNYTKY
>AplaIR76b.2NTE
NYPLSYAELVNDTWIGKGIAFDIIKYLQNKLGFTYTVYLPNDKTVDSDEGVVGMLNKNKVDVMAAFLHNEFFRNLGFPSSKVLDMEKWSVMMKRPKESATGSGLTAPFTWDVWLVILLFLSFIGPIMHYIIRYRDHLVNDHKESSIYTKFKCSWFAYGALLKQGTTLDPKSDTTRILFATWWIFITILTAFYTANLTAFLTLSQFKLPINAPADIGQKRYGWLTQKGDPIVDLLKDKRQALHHALKGSKSLSLDQERSEILQNYVFLKNFLYISEEHTIQYLMYQSYINNARKGIAEEGRCIFVMTNWEVVRLNRVFVYSKNFSYEEVFNRQLLLLTEGGIILQKINGGLPGVDICPLNLGSKERQLRNTDLLLTYYLVAGGYTLSMLILIVEIFSGSVHPKKTTMNEIKEEIDEKPIPELPPPPTYQALFGEPYKNGKLTVFNGREYWVVKSTGGRRKLIPARSPSAVLYHYKF
>AplaIR93a
MSGYGFVFLLLLVISVSGDNFPSLLDVNATLAIIIDREYMDEKYDEVKDAIVEHIATVQREILKHGGVNVQYYSWTTINIKDITAVLSIASCDDTWKIFELAYRENALHMAITESDCPRLPSDRAVVVPLVDNGREVPQMILDLRVVKSYKWQSITMIYDRSLGRDLVEKVVKSLTPQSTSKFQDNGASVSLVSLFSNTSLLNIRPYLQNVLSTIPVKSSGMNFLVVIKRDYVEIMMEMARRLKLTHPRNQWLYVISDQLRSNISSVKTLFSEGDNISFIYNTTKSGSSCKEGLLCHVKEMINGFVKSLDLAVMDEAELFSQVSDEEWEAIRQTKADRSDFLLRGLEVSHLRHYGECGNCTAWKIEAGETWGVEYTGSYALDYKLIDVGVWSPSKGAILTDVLFPHVEHGFRRKNLPVVSFHNPPWQILTLNDTGAVLAYEGLVFDILEEIANNLNFTFTVQVPSELVLKNLSAISRNSSDGHNHRRELSNVLTNVLPRPIVKLIKSKSVIMAACGFTIKQEHKRVVNFTIPINIQSYTFLVARPKELSRALLFMSPFTENTWLCLGLAIISMGPVLFAVNRLSPVYEYKGIEMRGGLYSIQNCVWYMYGALLQQGGMHLPFADSARIVVGTWWIVVLIVATTYCGSLVAFLTFPKMDIPMNSIDDVIARKDTITWSVVRDSYMDEQLKASYENNYKILSRGMKYSRYDHNMVVDVAKGKHVHFDWQTRLHFHMQNYFEITGRCDLTLGTEVYFEEQIGIAVPPGTPYLSMLNFQIKRLHQMGLIEKWFKSYLPKKNRCFKTRRFTEVTNHTVSLDDMQGSFFVLLLGFTLACFWLFGEKLWHRRKRTTQLSTTTPQYLS
>AplaIR100a
MKLSVKFIILIIYTEYITLHCLTNDDFVKDAIPYWLFRNVSDIVIIYKTNNEIEVDQVMEALPDNKPFMLFDRSDMFNIKLTKRSFFLMIETNPNDATLTFHKIEKNLSVTTPILIVLSSNSCKENKRLLMKWTLRFKRLIIVMTSKSCSNHYMNMTTYNPFTKTLATFNRTQEQQMVEFLQINNFRRHKIKTTVFENGPTVVFKKGRYIGEDISLMGLIEEYLNVTIISHEPKEGKTFGSSKYGSIKELLTNEADMTTVQMFIKIYDTDDVDMTNYLTFDYVCIVVPKAEKMPIWMAFFTNFNVTLWLILILIPTLLYFGLLVTQRLRAEHFKRNKPTVTDVLFKIIRIFWNVSRLEPAGVFSSRFFTGLTLIYVFFIYTVFQSRFVTFLTTPKYYPEINTLEDLSNSGLVVSVKSESISDTLNGTTIPNGFINVKLIPTESPNYKAFLTRQRTVTYYMEICGPNYHIMPNCPRYYALGYMTKKNFYFLEDINRLVARVREFDLKHKWDVDAIYQDTMKRRNGTIEQKTETVTLVEFTSALVVLVFGLSFSIATFIFELVNFHLLHWNFF
>AplaIR101
MGILRILVASFFCTTVICVLTNRKLRSNTSLKYCLVNGIGKQISENQSLVLLFEEKASELASPHDDIITTILQMRNFSFTVINTKDISKWHTTNVKYFYKRAISNYVIMIGDDCEKFANIIKFLKAHVILHYEANFVVVAGICLTRKETLRIIGNIIIKEQLLYSALILPSTDVNGTTDETYDIFNWFPFDEGSCYSNKLASIKKVDSCSEGKYQKDKSWFNNNIPNKFNGCPVRVSAMDYKPHVIIEPKYVHRKGPIKVKNGFEARQFNMITDLANLTPIYRRAETWGFAYENGTGFGAVKLLLEDKTDVAIGNFFAVVHDRTILNSIIFYAHYDKVSWCIAPSGKKSLTSRVRETSNLSVPSLIALIIFSFVIYKIVGYHSRDECDTRKLDDIFMAIYRINLGVSTRFKSRISTVRLLLSVWMIYSFFRLAVYESLLTVIILRKTNEHQIGTIEEMLNHKLDLLITTGERTYYKDDSPSAVYLKKNAFFTENIDWCLQRVINYRNSAVLAGETHIKYKLNNEPYGSSLYCFKTPEITYYSVILTKENFLLRNKMSQLLRFLEQSGISFKIISDTIMFKKMKQNETTNKKETTFTAQHFKLPLLALIMAHVIALLIFLCEIIAYRYRYFFRKLIFKFQRKMRYFINSKVPYLKQHYLKNKKRIQQ
>AplaIR102
MKFPYWLLSMLLLLVKNAYCVLNPLPDETLARESLVQCVLKACKQYVDAGEIIKVSLALTEVDSSSRSSAVIDRILLKALFDEDKWSVIVKKSKESLSGTFLKSISDYIIQVRHPTELQDHLKGLKHSQDWNPHAQFWIITVRTFNDSLNVMKNFTNLLWSYKVTNGLIYYPRANDSKKFDIYSYFPYKGKYCGDPSESIEVINSCWFGKYKFKTDLFENKIPKNLHRCRVKVRVIVFPPYAMPPVNKNNNGELIFRHGLEISMMNFMSNVSNFRVDYSAAISKSDWGVIEENGTATGSLLYLQNEFIDILIGAFSVTLERLKYYDIVPYDFLEDVTMCVPHALDKSQWEKLIDVMSLEAWCVVVMGFLIVSLSLWIFSKYTFKELRYFKNLENTVQACFAVLVSNPIKQPITFTIRMIFFVWVLFCLHATVAYQTSLVSFLTKPRYGKQVQSFSDIVENNYTILFLPNTKRYFIDRTEDDSISKIISDKMATCDDVPACLRKVAYERNAAMGSPRLYMKYALNNYRSPDGEPLLYCFKNSVITYSLGMLMWKGFPLKPVLGKLVSAMTSAGFIMKWEKEIFAAKLKYDSEEEEITQSRKANSKLTLLELEAVFILLMVGNLAGLVVFLFEIYFYRRMKRKKCEIERKSKKRF
>AplaIR103
MLVQKVVVVTTIVAILYFKIHFSYTLNIYFDENSTKNILYYDVENFDYLTENFELILKFINTHMSNKFVKVIGETLGKDKLSDIIIQRLDSPHAIITTGTNLYGNAVFKNTSEYHKLYDYLFFADNIQQIISILRFVYTQEDWAPRRQFLNIVKCGWDTLIGDMEEHLVDIGVGYVLEMRPSPLIEHTFLTMYRHNYWLLPKRRSILSLYLIYRDLGVMVWLFALFIFVIILLALRCYIKPRIYEMISKWPFMFLAVLFAIGTGHFRNKLISFKLLMMLGTMLGLHVSVGFYSFTSSLMTNPPLERKITNFRDLANSRLQLRTYKPILTGLAIEFDKNLTNLILSKWMPPKYEVGINETRDFVNSIDYAVLSSEHFKKVIRNYKNVDKVSSEPYNGFMEVFVVRSGFPLLYRINEILSRIFQAGLVDKWIYKEMSLYPKVEVPTESHYAAVPLTLAKMSTAFLVLGVGLLLSTITFIIEIILHKKYKIKAQKRHQALVQLLK
>AplaIR104
MRSNCFTLGCLLLLSAYRSNASLFIGEHSWKCFTDENKLFSNTITKLIEKSPNKALVILTSNKMEVPDYLHDLMKVEIPHFIRSIIQEEVNKDVFTEMLSCSTEQNVGIEHLRCTVPETYHAYEDYLIIGRSYEDFRKILRAIYVKVSWNPRGTFILIWDTKLVDDMNSGKIDIVGGFLHNIGLTDRRLEATFMASILFCYWLLPQRKILPEETLPSFSLSVKILLFLVIIMLILTLRFICRVTKHTSYKDLSCSALIVFQVLLNGGGVTRMSRRLSFRCVIIAAIFLGVHFQVLFYSGKSSSLTQPTLTPKIKDISDLATKTQLKFFFMNKAFYTILLRIENENVAKHLRERTQLELAGKTFFEYGVLDLYSQLEENLVAATIPVDFVRQIKNYKELESFRYSTIMESFDVFVVKKGNPFLDDINKIMIRIFEANLFTKWYDESAKKVVINIKKYKIRPLNMEAIRPAVNIILHGYAIAFGVLVLEIMWFKYISKLSFK
>AplaIR105
MMVNVVIVLTFLINYAIYINAEESIIFKRFTVPSAESNSENNVRTVSDFINKHLNEKFTFITYTELSPFGQKILMKVNISQKLVCIKNNDKNVNSNSNDIGSNANIKNSNYMYDYLIFPNNFMDLLFIMKFIMKSPTWNPTNRFLIIFECSLGSIINDLNNHMLDIGVITCEHGIKRELVEKTVFYYFAENIWLFPRRKILKEWNIFFPIRYISYFCLSIITIIIVLVPLLTLHSRFLNDAIEMSLLNRTIFAFSLLTTASGKLLSKSISLRLLMFIAIIHGFYLNLVYTSLISSIVTNPPREAKIRTFEDFLKSHYQMNFYEGLFGHLEQKGFKGLQEAMKQKWIKPSSDAFYSEVVNVIKSQKYGIVVNSRATKVITNYNEGEKLKLFHDFYYECFLVRKGFPYLDKINEILMWTFEAGIFGKWLNMDMATLPHVAIPSATYEATKLKLQDFTGAFIILGVGIVISVGIFIAEIIIMYVVKR
>AplaIR106JOI
MTVNVVTVLTFLIHTAIHINAEESIILKRFIVPFADLNSDKNVIIISDFINKHLNEKFTFTTYTELSPFGQKILMKVNISQKLVCIKNNNENDDFNSNDIGPNANIKNSNYMYDYLIFPNNFMDLLFIMKFIMKSPTWNPTNRFLIISECSLDSTVNDLNNHTLDIGVIFEQEIKRELVEETVFYFFSENAWLFPRRKILKEWNIFFPKRYIFYFCLSIITIIIVLVPLLTLHSRFLKDTIEMSLLNRTIFAFSLLTTASAKLLSKSTSLRLLMFIAIIHGFYLNLVYTSVISSIVTNPPREAKIRTLEDFLKSHYQMNFYEGMFEHLERRGYKGVQEPLRPKWIKPTSDIFYNEVVNVIKSQKYGIIINSRAAKVIENYNEGESLKLFHDFYYECFVVRKGYPHLDKINKILRWIFEGGVFEKWLNIDMATFPHVAIPSATYEATKLKLQDFTGAFIILGVGIVISIGIFIAEIITMYVVNR
>AplaIR107
MTLNVVIVLIFLIHNVIYINAKQNIIFKRLIDFTDQNTRENDKTISDFINKHLNEKFTFTTYTELSPFGQKILTKVNISQKLVCIKNNNENDDSNSNDIGPNANIKNSNYMYDYLIFPNNFMDLLFIMKFIMKSPTWNPTNRFLIIFECSLGSIINDLNNHTLDIGLMSEQEVKTELVEKTVFYFFAENIWLFPRRKILKEWNIFFPIRYISYFFLSIITIIIVLVPLLTLFSKFLNDTTEMSLLNRTIFAFSLLTTASGKLLSKSASLRLLMFVAIIHGFYLNLVYTTVISSIITNPPREAKIRTLEDFLNSHYQMNFYEGMFGHLERRGYKGVQQALRQKWIKPTNEILYGEVVNVIKSQKYGIIVNSRAAKLIKNYNEGESLKLFHDFYYESLVVRKGFPHLDKINKILRWIFEGGIFEKWLDMDMVTFPHVAIPTATYEATKLKLQDFTGAFIILGVGIVISVGIFIAEIITMYVANR
>AplaIR108
MTLKVVIVLTFLMHNVIYINAKQNIIFKRLTDFTDQNTEENDKIISDFINKHLNEKFTFTTYTELSPFGQKILTKVNISRKLVCIKNNYENDDSNSNDIGPNANIKNSNYMYDYLIFPNNFGDLLLLMKFIMKSPTWNPTNRFLIISECSLVEKTVFYYSVENAWLFPRRKILKEWNIFFPIRYICYFCLSIITIIIVLVPLLTLHSRFLNDTIEMSLFNRTIFAFSLLTTASGKLLSKSASLRLLMFIAIIHGFYLNLVYTTVISSIVTNPPKESKIRTFEDFFKSHYQLSFYEGLFEHLERKGYKGMRESLKQKWIKPTSDNLYVEVVNVIKNQEYGVFINSRSAKLILNYNEGEKLKLFHSFYYECFLVRKGFSLLGKMNKILTWIFEGGIFEKWLKMDLATFPHAAIPSATYEATKLKLQDFTGAFIILGVGIVISVGIFIAEIITMYVVNR
>AplaIR109INT
MTVNVVIVSTFLIHTAIHINAXSVINDINNHTLDMSVTTYAQGIKRELVEKTVFYYLTENIWLFPRRKILKEWNIFFPKRYISYFCLSIITIIIVLVPLLTLHSRFLKDTIEMSLLNRIIFAFSLLTTASGKLLSKSISLRLLMFVAIIHGFYLNLVYTSVISSIVTNPPRETKIRTLEDFLNSHYQMNFYEGMFGHLQQKGYTGVQEALKQKWIKPKNDSLYTELVNVIKNREYGIVVNSRAAKIVKNYDEGEKLNLFHDASYECFIVRKGFPFLDEINKILTWIFEGGIFEKWLDMDMATFPHVAISHVTYEPIKLKLQDFTGAFIILAVGIFISALIFIAEIIIAYAVNR
>AplaIR110
MVYSESYTKMILRNTFATIVIIFTLIGNLSASNGLMDALVKTDYYNSDSDIKTLSRIIAKQLNTKYRMLLYTKFTSTIDGILKNSKMPYKMVCIGKEDSCFRSFENKFQNVESNYLYDYLIFSNNIQELSATIKFITSSKTWNPSNRFLIISESNMIVKDLTTNRIDISPNVLFSYKVPTNSVSVTFFYNIMEGYYLLPQRKYATYWATITQFSCLTYFWIGAIFITSIIVPLLLLRLKLLETSFSVPLIHFTTDIFSIVVTGSGNVSHKSLTLRIMLLTAILYGFYLNSIYSATVSSVITQPPLEKKVKTFKELYETKYDIHFYEGHFQFLRETGHPKMAESLMKKWKKPQSKRGITEMASVIKSQNYSIVTNSYYLKFIKNIDKVEKIEFFPIQYAYVGFVVRRGFPVFEKMNQILQWVFEAGIFGHWQFQEMSAYKHVAVPELQNETRPLKLKQILGVFIALAIGLAISTLIFIGELVVHLLITKKIISK
>AplaIR111
MFPTIVMIVLVSQNYLTINGEMIIEYPKSEQYRQHLFLTFEKYLEPSKVNFCMDCEEFIHLIPRSVALVMISRKDKIINWPAYNKVDSYILDLTRETKERLEFLERTPGWNPRAKFFIVYRKKARSYLLKVLFSKYIVNVAIFSNTDNTTLTIRTYDPFKNGELRPKILKTTIIATIKETNREIDLGSDLFPNKYPQRWNDITVNVLPVNVAPYMMIFSGQLVGLDFRILISVGRRMGIKFNFSSNDMLHYWGEKDNDGKYSFAFGALQAQKFDISVGAFHVGYPECVDFDMAYPVMEDYLVMAVPTAPVKERWKCIEPVWISLLISVFSMTIVFFLVSITKTNYEPSTSFLICLGCFLKVCLPKMPKSKSQRFLLMFWIVFCFLIHVYFESHLQGAFNYVHREKQIDSFDEIKQLGMKVAMKKKYLQLFANEETEIDRFIARNHYETSSTLQALNESLKYKKTVTIALERFIKFNIAHNYVDSKDGSPTVHIVTEKIMFYPLTVYFTKGSPLYDRIQTLFEYYRAIGCINRVYLYGEHLDQIFYHKYATTWKIEPLNLGALKYIFWMLLGGLAFSSVYYFLRYYGTNSSPTGIEF
>AplaIR112
MFKLIVAVIFVSQNCLKINGATFFNHPTPEPYQKHLFRVFEKYLEPDQVNFCVDCDKLIHLIPRTVSLVTISQNDKTINWPAYHKVDTYILNLTRETKERLEFMEKTPGWNPRAKFFIIYSKNTINYLLKILFSHYIVNVVIFSSPDSISLTIRTYDPFRNGELRPRVLKAITIGTINETNREIDLKKDLFPNKYPQRWNDITINVLPVYSPPYIMIISDIGLVGLDVLNLHAVGTRMGIKFNFSSDHILSYWGERGNDGKYSFAFGALQEHKFGISVGAFHVGFPEYADFDMAYPVMEDYLVMVVRTAPIKNRWNCLIDIFEKPVWISLLISVVLMAVVFYIRSINKREYELSVSFLICLACLLKLTISKMPKSNSQRLLLVFWLVYSFIMDAYFESHLQGALNVAHREKQINSFKEIEEIGMRVAINRRDLKLFSNDVTQIDRFVSRNHYESNSPIEVLNKSIISDCNNGVIVLERFIKYSTARFYLDSEDGSPTVHILTKKLMFCPLTVYFTKGFPPFDGIQRLLHDFKAMGYIEKLYRYDRHMVQLLSYRKGIKWKVEALNLADLKYIYWLLLGGFAFSSSILLLEMLWHKFGKLKRLNLV
>AplaIR113
MFRLAILLHFVLLFAENDAKMALKSGEFDVYSKYMKIIYEKHLNPQDITFCMDCHHRLTDYIPKEIPLIMINSKSKQLQWYQNIKIDSYILDISTETENVLDLLEEMPGWNPRAKFFIMFEGGSVSHLLKQLFAKYITNVVILTPVNISTLKVLTYFPYKNGQLRPKSIKSTTIAIFGDEYLNDTVDLFPDKIPRKWKNATINVMPVYAPPYMMCPTCPSMRGLEFLLLDNVGRCLGIKFKYPNNVSNAWGRKTINGSYTLGMGAVQERKFDLAVGGYHANSPDNVDFDMIYPHMEDNVVVVVHSANVEARWKSTIDIFQRPVWILLLIVLFTMPIIFLTFSLFRKKGEFCSSILISLSILLKMTITRMPHTKAERVLLMFWLFYNLLTDIYFESHLLGALNKAHREGMVDSLEKMVDMKFTVMVHSTLSKFFPNNDLEIDRYIQRNSKKTNFNLEALNASAADHRTAAVAMERIVKFYIARYYVNPEDGTPMVHLIKKKFMFVPMTMYLSKGFPLYDQINDMIHELKSKGLIIKLYHYSQHHNLINFYAFKRVTWKSDSLKLTELKYLFWMLFIGLFCGNVAFICEILWYRFKLRNDYRNYG
>AplaIR114PSE
MSLIFYLIFACILTFTLGTFDIPSIADQESYLNQCVNKISVKYFQNSGPILVVNASFAKFPLQTILQTNLDNLNSPMFYYGDACILDHRGRKIRNFLKHAVKTIHWKPQAKYLIISDENSQNIFKYLSPHFVIDVIVLYPKSSRIVEIYTYDLFGQNGKKLKPTPKLLDLCIEGVFKDNVNLFPNKLPNNWSDMTLKADALTFLVNFFKNDNYIINIMEIIRTKMKYKIQYVDLASNQSLNYNAKWLEGCTVHVAFIDTIKFLDHGYPFMQDHLVWAIPKANELSNWMRINNIMDIPQILSLSLLFCLVAWVKFLSDVVNETQHDFPSSLLYLYSFFVNSSM*SKSQTTSGKFVDLIWAIFCLIYTTVFMTYLITIIATRSFETQLDTTEDLVRSKLKIGIRIVSNDLDLFQGNNFVDNYIRKNHYDSSNLLQWINWVKFEKNVTCLFSENLLKSKYKNIPSELIPVHFGSEPVISSWFSYAFCKGLPLQTDINRYTFYLMDSGIVNYYRQRFLVHVKKVSKKRSDTNVVLTAKDLLYATNIIMVGLSISLMIFVFEICYYHGLKFYEERGLFFWRIYDFRN*
>AplaIR115
MNLFLQLILQFHFIFTVNTIGLLPVEDGEFYLNECVNKISAKYFTNTGPVLMINVTLSNFPLQTILQTDFVNFNKTLFYYGNACIIDQRGQKIEDFLKYVATTLHWKPQAKYIIISDENPQEIFKCLSPHFVINVIVLYPKSSKMVEIYSYNLFGENGEILYPVSKLLDVCIEGVLQDNIDLFPNKLPKNWSKMVVKADEVTFLIKIFKDHNVFGEVMSAIAKKMKYTLKYIDLRPNRSYFFHRELLNNCQIHMAFTDNLQFLDKIYPQAPDRLVWVIPKANEISGWMRLTYIMDRTQILSILFLFCFIALAKFLSDIVNKKPHDFISSLLFSYRFFVSSSARSKNQATSRNVLDLFWAIFCFIYTTIFMTHLTVYMTTRSFDRQLDTAEDLVKSRLKIGIRERFADIDLFQNNNSVDNYIRMNHYNCDDFQKWLHWAANERNVTCIFSENSLKAIYNKVPSEMIPIHIGSETIIATYYSFVFCKGFPVQDDIRRHAASIFESGILSNYLNMFLTRKKRVSHKRTDSNVFLTASDLSCGIKVITLGLGISLIIFAAEFCYYYGLKFYKERGPFFQQRFEFRNRPW
>AplaIR116INT
MFLLLHLILQFHFICTISTSGLLPVLMINVTFTKYPLQTILQTDFVNFNKSLFHYGNACIIDQRGRKIEDFLKYVTTTFHWKPQAKYIIISDENPQEIFKCLSPHFVIDVIVLYPKSSKMVEIYSYNLFGENGEILYPTSKLLDVCIEGVLQENIDLFPNKLPKNWSKMEVRADEVTFLVKPFKGRSALEEVMNIIAKKTKYTLTYVDLKPNRSYFFHRELLSNCQIHMAFTDNLQLLDQVYPHTTDRLVWVIPKAKEISGWMRLTYIMDGTQILSILLLFCLIALAKFLSDIVNKKPHDFISSLLFSYRFFVYSSARSKNQATSRNVLDLFWAIFCFIYTTQFMTHLTVYMTTRSFDRQLDTIEDLVKSGLKIGIREGVSDIDLFQSNSSIDNYIRMNHYTCHNFEQCLGWIADEKNVTCIFSENYIKAKYNNVPSEMIPFHIGSKTIISTYFSFVFCKGFPLQNEIRRHATAIFESGIISNYLNMFLSRSKRVSQKRTDSNVFLTASDLSYGIRVITLGLGISLIVFVLELCYYYGLKFYKARGPFF
>AplaOBP1FIX
MWLKFALIAVLPFILCISEEMMELAKMLHDNCQGETGVPEEMIENARKGDFADDDRFKCYLKCVMVQMAVMNDEGVVDPEAVVAVLPDELKDVLSGSIRACGGKVGKDQCENAWLTHKCYYEKEPEHYFLV
>AplaOBP2
MSSSLVVPLLIVGFAVANSFSENRHRAPIFEVCCEFEPFMAAPEDEKMKECISEILGDPKSMNHSNPPTDQELEELAEKIACIEECTAKKYELLDSDGNIVLAKLLEVAQGKINGTFMENHIEEAAKKCIEDIEKEIPKESKCNPKPLFLSNCLFFRSLENCPADQVKDKAKCETMIDEIKNGKFPHHFDPPPPEN
>AplaOBP3FIX
MTTVTYFVAAVLLFCYYTNTNALLENYPPPEVLEYLKPYHTICTEKIGVSDDEVKNYKIEDNSEKMMCYMRCLGLESKWLTPDNKLQIDYIMETRLDSIADLVKNIVDNCKDVPDGTHECEKAYNLHKCAAKIEPERWFLP
>AplaOBP5
MNTTIFSIVVLYLISTNADPGKSSTIEIREWENNLIKDELSCINSTGVSLSVIERTKVTLELPEDDPKYKEYLKCFYTKRGYQNDSGEVLYDNIKIMIHQFTNATEATRIIDLCKEMRGATAEENAFVAQKCLLNLFHPKTEEEEKTQE
>AplaOBP6FIX
MRIFLLLLSCAFSFNRIEATPMNEAQLQNAAKLIRNVCQPKLKISDKLIENIHNGDFAENEKVMCYLECVLRMGQLMKNGKFDEKAALSQISTLPPERQQATKDSIKKCADKGQDDDKCVAAFETAKCIYFDNPQNYFLP
>AplaOBP7
MHFYISVYKYVYTCRQKSWYSSKNKRKWNPRVREAATLTDEQKAKLKQHQDECLKSFPADKLLLEKARKGDLADNKTLKDYLYCVIEKSGFITPDGKIQTAVLETKLASVTAAENAKKLVAKCTSQKNLDKKESAEAIYKCVYNETKFSLI
>AplaOBP9
MFRLGFIVLVALFLGNVAAEEVNPFEEDIQHLLEMRKICEEKFPVSKETVESLKQGIYPSEADDPNVCENVLCVIKGRGFVDEDGNVMQKNFPEKMWNAMPENCKENRGSDICEKVKNFYQCLFAVFHGNGHK
>AplaOBP10
MKFILILCVFGLFASVKAVLTDEQRNQLRTIYSTCEEKTKVDKQQIKLSHEGKKTDDPKLNQYYYCVLTKFGVVDEESKLKFDVVGMDLPKEQKENLQKIVDKCKNEKGKDKYETAKLLFECYWKTTSIRTAVK
>AplaOBP11
MQTISCISVLLFLAVGSVLCDLAPELQAILKKRQEECLASNPVDKSVLDEARSGKFADDIKLKNYIFCNLYKGSFLTEEGALRPQIAQIKLTLAFGKEKAESLVEKCKPTPKDDKLDVAFDLLKCIYNDTNESII
>AplaOBP12
MKVLVFICFAVFYTNATNISPETLGKIIQKSKEIVKPCLERTGATEDDSVDFMAGKVPTTKEGKCMIGCFFKEAGLEYDNGQLKDKNGFLDVIKTEDPDFYAAKMKISQECHSEIPESDDECEYNTKLFECNVNKSKAANIPFSLLSR
>AplaOBP13
MLPFALFIFVIQLFYGIQALECEFSVARGHFDEVQRLLQNCIEIKDFDTLRLRNKNFLTLEFVTRTDRPYARNNFSLSLKLQSDEADDANPQSARIAQIRQRKAIITENHNHDARTLASGRGEEIGHQNIPMNRNESFRIQTPIITIQLPNSNDSIGPDYSSDQDEDQDQTKATDEAEQSQETNASVNHCIIRCLLEQMNVINKTGFPDRQKLAKELLKNVIGRDAEEFFQDSINDCYRQMDGRYLDKCEFSTELILCLINKGKANCNDWPVGIFPYHS
>AplaOBP14FIX
MVKSSFFIICYIAACISNIFASILLHASDQNVTNYYDSQSKTRCEIPKAAPKNIENAIVECQVEIQIALLSDAIELAGTTKSESQRDLQSTNERNRKVRSTDTFFTEEERKIAGCLLQCVYRKMKAVNEFGFPRPDGLVTLYTEGVTDPEYIKGTFRAVNSCLANAKKTYATTLESVKDDGTTCDVAFYTFDCISDLIDEYCKQNP
>Apla\Orco
MKFKKVGLVADLMPNIRLMQASGHFLFNYYDNMGGMMHLIRVGYCWTVLILLLFQFGGAFGNLIVEADDVNDLAANTITVLFFTHCITKYVYFAVRSKLFYRTFGIWNQSNSHPLFVESNNRYHAVALKKMRILLSAVVAFTVCSAIAWTTLTFFDESARERPDPENENITVTTQLPKLLVKSWLPYNAMSGMKHSLTFGFQVYYVFISMIHANLMDVLLCSWLIFACEQLMHLKEILKPLMELSATLDTYVPKTADLFRAPSTKSQDKLIENDYNEKNSDDLGGDSYYINNQEFNVHYRSGALQTFASGGGGIGPNGLTKRQEQMVRSAIKYWVERHKHVVRLVTAIGDSYGVALLLHMLTSTVMLTLLAYQATKITGVTPYAASVLGYLVYALAQVFHFCIFGNRLIEESSSVMEAAYSCHWYDGSEEAKTFVQIVCQQCQKAMSISGAKFFTISLDLFASVLGATVTYFMVLIQLK
>AplaOR1
MTSKDFEFFRKSMESTGTLTLKEKPTFSYMMNLFISRLILSLGALSCVINFIVNFSNSEKLLGDLPTIVGIGTAFLTSVEILTQKTNLKILLENLDEVILHKRVFVEESKFKGLEVLNSQLLLYVHIFTGNFFVRLDKHLVKFFQGFALFCTFTALSWMIYPLLRGNPDPPITSNWFPFDSHKYYWPIFVFQLVTLGYCIVQNVITEFYVVKSIALICREFSILIHSLQHIRGTPEECHKMLKKCVVYHNGILKACTKLQNFASRLILIRYFYCVCNFCFTAYVAITVNEMNGDLINMVMFLSITYTDMFFFCWTGNQLSEHAEAVKLGVWSSQWPDFNVEAKKLCHLMMLRAEKALVIKIGGVVSLDMEQFAWVIRQSFSNIAVLRQVSQHD
>AplaOR2
MVSEIFKEKQYYSCYINYVASGFISYKSKHPVLNILLKIYSYWAALMVVALVPMDIISFFLTDPEKVSYPQLAIGLLFHIPTVLKAIFFKFMKKKYETLMCYLQYNTLISENGEVLEIFEKEKDASQKFNKIYTLTILFSVFGFTVPPVAIALYNIFGNSSGRLVTIELSFPVSLPYNMDTAKGYALGAVHMFFQVHLIAFAFIGMDVLIAGLMRTTIAHLKCLAKQFSVIRNDVRSQTNGKAKDEFIKAIQYLQRIYKGHRDVENLQYLMLFTQYICSVAILAVGLYRNSKDFKVDAVLFKSCGFFIIVLFQPFLYCYFGDMVTREAENVKTALYESDWIGSRIGYQRLVLLTLTRLNRPLIFTCGKLIDLSNPAFVTIVNTSYSAFNLLKKSNESF
>AplaOR3 
MSSNLHCYKSEQYKVVHRFLFMSGLLPYKSDNIYLNFGYAIYQCICMMIVFSFFFQSLVALFTNYNNKINLMKALWNFPLLIQTVLKILYFKWKRHDIEDLVKYLSEDELYREKGVHHIIKEENKKNNTYCKILASLSLGCGFYYSIPPVIWGIYQTMTNTNNTFEMKFPLSVLISYPYKIDTAYGFTAAAITECIQISISSYAFIGIEFIFIGLMVTITAHLKALQKTFRIALKCSGETNNLTTVYCNNNRIRDELKRCIIQLLKIYSASARLEKLQSVILLFQYVCSILILSLSLYQISTNRSGNVIIAAWGYFFLVLSQPFFYNWVGDNVIQESEKLKDALWESNWFYLNKEILSLMYTTMIRLNKPITFTFGKFVELRNFTFLAIIKMSYSAFNVLQQSNSKN
>AplaOR4
MAPPAQYPKDFFSVNKRFLNFVGIWSTNEKKLMYNVYAGIRYTMYILYFCCEIRRLVEFSSSSLNLLMVLGAAIVHTAGFVKIITFLINKSKIKNIMAALESNKFKYEPSGEFDPISMVQSAHKTVLYINITYLLMAMNTVFLNFISSLKKYYFLTSEDFVLGGGTTKCEDIMEFNVKFPFEMDKKFPCGVALVLQLPPLFLFASLDIFFLTIVYKIGTHYRLLQGAIKTMKIKCLREVNGMDLYMKKYSKHLQLLTKMTLEIRDISCYINLSIVLGNIVAVAAMLRVSLTSPTDIQGNSKFYVFLFSLIIEVAVYAIPANFLTNSCEEVPTAFYFCNWLDENVSFKKSLLINMMMFQKPIHLTIGKFSPLTLSTFVSVMRASYSFYAVFGKNSD
>AplaOR5
MPSKSSFRDPFRFTRKFLAFAGTPIIRKNTSPLKKQLLTLYSTYALVHCQIFLLQEIMQLRKSYHQNMTFLVENFGMAIAHVLTSLKVLHFLRKRKKIVSIMKMLSNKEMFVEAADFDPLKISLESQKSLFRTNITYFSIIMLTPFCNYISAFVQMLSVPEDVLAASDETCERLLPFYSWFSFNLANRVNCSLALLFQFVPVLIYGFQIFGIDALIMAIEHELATHFTLLQGAFRTVAFKKPTEQLTDAIVLVKNRKKMQPEEYKLLSHLIHYTKHLQTTIQLTTEAEALFTFINLGAVLTSLLIIVSNFFTLSQAPLRSSRFFRQIIYMGAMVYQLGIYTSYGNEITLKSGDVLQGIYFSDWVPRSLEFKKTMLMNMARLKKPIYFTIGKFSPLTLATFVSILRAAYSFFAVLKSSTN
>AplaOR6
MKNIENQNQNSTNKATFDDHFSHNMTILTIGGMMRPSKDARAFRRTLWNIYNAVCMLLSVGFCPMEIMPLITSASDMKQFVKNMNMAMQHVSASIKLYVWFKKRDRLVGIVEILKGKIATYEDYETFRPSKIVGEEMQSKRIIDCIWLYCCCSVATSAVINSFVILSTQHDKYETYSIIEENGRNETLFEYTQPLAYVSMIPWHYKSSYFLFGCALIYQWYPVFNFAFIIVGFDSMFTTIVDYSSAQLRVLQEAFRTIRPRSLHKLGLRNVEMIRDTPEIAKEMNKELNKCIDHLQTILRMIEELEGIFSILTLIQVLISLIMFCTSLYLLSDVAVGSGKFVVEFIYMVAVTWQIYQYCYFGNKVTLMGNDLPFAIYDADWFSTDASFKKKMIITMLRMQKPIHFTIGKFSTLTLSTFVSIARGSYSFFTFLKNKE
>AplaOR7
MEPGDKKPRNQTFKDYFSHNMIFLTIGGVVQPGNRIPAFRRTLWKTYNVIAVFACLSFCPMEIIPLAFTTNLKRFIKNMNMAMQHVSASIKLFVWLKKRDKLMKIVEALGEKMEKYENYETFRPMEIVTDEMGRKKIIDCVWAVSGFFVGTLALIESFLTLFVNHEKYERYYIKDGFKNITVFEYTQPLPYISVVPWNYKSSHILFACTIIYQWYPLVIFAFIIIGFDSMFTSIANYSSAQLKVLQGAFKTIRPRSLQKLGLRDVPVMHDSPVLAKEMDRQINNCIDHLQTIFWTIEELESIFSILTLIQVLISLIIFCTSLFLVTEVPLASGKFVVELNYMLAITWQIYQYCYFGNKVTLMGHELPFAVYDGDWYSSDKNFKKKMLISMQRMMKPVHFTIGKFTTLTLTTFVSIARGSYSFFTLLKNKDQHDQ
>AplaOR8
MSKSVDYYFGHTFMFLKCGGMWKPERRGSFKYLVWWLYNIYMFCFTTCIVFFQIGSLFETYKTKKNFIKNLNMTLQLLVGLLKMVFWHRNIKETLQTIHKLSEKSSIYKTADLFEPEDILKEESKLKRINDFTFLTLGFSVSVSSAINCLVNVYINKHYDIYVDSQNVSHVKYTEPLPYYTLTLWDYTSSPFSYTSTVLIQMLGICSFNFIIVGFDTNFNSMALYSVAHLKILMEAIRTIRERSYKQLNIDYIPECPDWNPRIQKVMDEEMNLCILHLQAICRMCNRIEEIYQIIMLVQAMNALALFCTSLFLLSSVPLLSSSFLVELIYWCGLIWQFLQYCWYGDRLTTTSLQVSDAFYEADWLHASKSFKHKMLFSMCRLRRPIILTAGKFMYLKLSTFVAILKASYSFYALLKNSSGGPTRLM
>AplaOR9 
MSQSVDYYFGHTFILFKIGGMWKPERRGSFSKYLMWWIYNVFLICFSTTIVLLHVGSLFETYKNKRNFIKNLNAALQLSVGLIKMMFWYRIGNEALETIQILSEKWTIHKSFDLFDPEAIFKREAKMKRINDCIYLVLGFSVSVSASISCLVNVYIRKHYDVYVDSNNVSHVKYTEPLPYFVLIPWDYTSSLFSYTATVLFELVGAGIFNVIIVGFDAIFNSSALYAVAHLEILMEAIRTIRKRSYKKLNIAYTPQSPDRNPKIHKAMDEEMNLCIIHLQAILRKCNRIEEVCKIFMLMQAMASMILFCTSLFLLSGVPILSSSFCVELIYYFELMWQFLQYCWYGDKLTQTSLEVSNAFYETDWLHASKSFKHKILFSMCRLTRPIIFTSGKFMDLKLTTFAAIVKASYSFYAVLKNSSGGP
>AplaOR10
MDQHWNQFFYHTFSFIKIGGMWKPERDCPRFKCIIWWMYNFYIISFSVSLALTQFGALFETYKIPNDLIKNFNMVTVLFVGLLKVIVWYRKRDEILQMIKLLTEKISMYKSCEIFKPDEILNEESKSKRAVDLMFLVSGLIVVALSSIVCLITLHKNMDKYNSYVDFNNISHVKYTDPLPYFAIYPWDYKASVRGYIGAVIFQGFGVAKFVFIVVGFDTVFTTMTVYSGAHLKVLMEALRTIRVRSYRRMNVSYVPKLYDTDKGVHGIMDEEINICIVHLQTIFRMCETIEDTFNVIALLQILQSVTVLCAGLYVVSEVPITSGKFFAELAYLLAVTWQIFQYCWYGNKLTQMSLATSDALFEGDWLCASKSFKMKMVFSMCRLGKPVIFTGGKLTLLTLPTFVSIARFSYSIYAILKNGSGGQ
>AplaOR11
MYKERLDVVSEYFKYTEKLTLWAPFPNVAHKFRFLYIYRRIVLVIVTLNFFRGISTLQTGERIALACTICIEALTEIKVYKHVKAKRIICEKMRHLQSHLLSLKVLPDNKINNIFLKEAKYVERVTKFLYGFFLFTGLGGISSVLKTFFFDYEHNYETITTIENVTMTIYNQRTMSFSPIPPTLRTSRTRFILISMFFETYHFSYFLCIAVTDSVFFILINFIVNHIKCLNFNFQRMGKMKIDLYILQKKFNACAAYLDEILNLCKILESLFCTTILVQTVISTATIGFIAYLQTTKVDGGLSAAYIVYLLAITSQIYLFCWFGTKLTSEAEKLPFSLYHGNWIFLPKSFKKSVIIVTIRMMKPVHVTIGKISPITLSTFLQIVKTAGSFVAVMRNKAGN
>AplaOR12
MCKEKLDVVSEYFKYTEKLMVWAPYPDVTHKFRFLYIYRRIVLIIVTINFLRGLSTLQIGERIAVTSTISILTLTEIKVYRHVKAKRFIYEKMRHLQSHLLSLKVLPECKINNIFLKEAKHIKRVTKFLFAVFVITGLGGVCSIWKIFFFDYEEHYETITTSENITMTIYNQKTSSFSPIPNCLRTSRTSFILTSMFFETYHFSYYPCIAVTDSVFFILVNFIVNHIKCLNINFQRMGKMKINDYVLQKKFNACVAYLDEILNLCKILESFFCITILVQIVISTATIGFIAYVQTTKVDGGLSAAYIVYLMAITSQIYLFCWFGTKLTSEAEKLPLSLYHGNWLFLPKSFNRSVIIVIIRMMKPVHVTIGKVSPISLSTFLEIVKAAYSFVAVMRNKTEK
>AplaOR13
MSKKKLDIVSEYFKYTEKLMVWAPYPDVTHKFRFLYIYRRIVLIIVTINFLRGLSTIQIGERIAVTSTICIEVLTEIKVYKHVKAKKIIYERMRHLQSHLLSLKMLPENEINNIFLKEAKYVEVVTKFLYAVFFFTGLGGVSSIWKIFFFDYEEHYEAITTSGNVSMTIYNQKTSSFSPIPSSLRTSKTSFILVSMFFETYHFSYFPCIAATDSVFFILINFIVNHIKCLNSNFQRMGKMKIDQCILQKKFNACAAYLDEILNLCKILESFFCITILIQTGISTATIGFILYLHTTKVKAGLTGAYALYLMAVTVQIFLFCWFGTKLTSEAEKLPFSLYHGIWIFMPKSFKRSVIIVTIRMMKPVHVTIGKISPISLTTFLEIVKTAYSFVAVMRTTTGK
>AplaOR14CTE
MNEEMEEIEKIMGYSMKLLDFGLLTWLGKKISYTYIFFCFFIYLPLEFIDLFFHDNLIEGAEEYSQIEFQDLVRRICVLLIEPIHAFVMIMWIIKKDEIIKHSCNIQKKIRTLKKDPIIRYNKTLHDITAGANIISKVYSVCAWSIAISATFGSLLVLIFDGDKFTVTVQDHFNETVTFLYTQQLPYYCWIPWNYRKSKLAFTFAIFFVTLPTVPYITGVPGMDILFLDLTNLIRLHMEILKRAFKTIGVRCNNTLDMEKELKSLIEYHIDIINYGNIIANYVEFIIFLLIISSTTIIGILLFILKEASTGSMDIFITQIFFFLTWTARMFFLCNGGQNVVVEDLDFSVYESDWITASKSYKNSMKIILMRMKKPFYFRIGKFGRLDLALYTQ
>AplaOR15IF
MPNWPTSHDNVREEIENFVGYGERILKQSLLEPLSNKISRIYLGFCCFIYIPLQVIDLFLHDNMVPGAEIYSQIDFRDLTRRLCVLVVEGLGGCVVILWLLKKDEILRHTYKLQRQIRTLKTDPLVNYQNLFKTASTNTKLVGVLYSACGWALGITAILGTILVLIFENEKFTVTAVNNFNETKNLYTQQLPFYCWMPYNYRKTKLSFTVAVSLVTIPNATFLTAILXVDDLHHSIFETDWMVTSQSYKSSMRLILIRMRKTFYIKLGKFKPLNLATFVQILKTAYSFFAVLRTKNS
>AplaOR16
MAKKQLQKITETYISDTQGYFRMCLIESNDTGIVFYVKKAVAIYCFVGQIILLMLDWPQNENTADLAFSVIITTTFMLFDIAVLQWHFKKDEILKTIRKIDNCIRFENEKIINIATNDNKFRKTITRLIFFSLSFLLASVTVIWLYELLFDYERYYKVIENGNATTKRYIQRYVVQSWVPFDSTASRLNHFLTVAITLGPLTFLVTGFSAVDSLFIGLTTYACTHFKILKYILENIDEFETDRAPISNDNNLILEEKIKAAVIYLDELLDFCESIRKLYDIQMLFQIMWASSFFGLSLIMLSQVSSTDPKFMMDFLTMVIGTVDRVFFCCYYGSKLTFTAEEVYAALYNSNWNAASKSFKRSLLIMMMRTVEPVILTIGGVFPLTLQTFVEILRAGYSIALLIKK
>AplaOR17 
MSDDKGIAEFVEAFTRESFQFLRWANFNLPGKRGVVYYSRKAFLVYSSTFYPAFSIIMIAQSTSTRDFSINLIVPLSFLMMWFAAIQQFSNRKEIFSRMKTIGSRLDEIIFDPHEYQAVRTIMNKENSYRKLATQLMLYSFLSTWLTPTFVWIFQYSIAYKKYYQISFDEFNTTTTTYYQPFIFYVWMPFEINSRFTNLLSFFFCSSACGTLVFSVLGVDTLFLSYVSFICAHVKVLKYLFKSMHSRCAEQLKNSFQFPNEEALNLKMAVNIKVCAIYLDEMLQFYGCIERVYRMVMLLNSSWSICTVGLSLMSVLDSPNLDEAIAGLGVIFVVSIGKTFMYCYCGNRLTSMIEMLHTAIYECKWIGTTKSFKVSLQIIMIRVLQPVCFTMGGLAPLTLSTFVNILKASYSLAVFKRS
>AplaOR18FIX
MYNWGSVDIPGKKNLLYFIKKTFLIYLTTVHIVFTFIEVVQPNLTLNERVSVINCAFEFVVTTVMVLSWYRNKKKLIEAMEEVDKSVPEIGEDNRELIKIINEENIFRKRCCYTILIIFTCTACCAVFVWLLKCLISNNVYEEYIDSNNRTVRIYTEMLPYPVYIPFEYRTSQLTFIIVSLIFTCPTLNYVLMIVGADGAFISFTCFACGHFKMLQYILKTITVRCYKKRLNAGESPKPGTSITGEEININKIIADQIDHDMQQEIKACAIYLNSILSFCNLLEDVYSKILLLQTTFSMAITACCLVVLMQTVGDAMFAHSILFLSSYLTIIFCFCYFGNRLAATSMDINYSIYENDWIRSSKPFKNSIMIILIRMTRSTYISIGGVSPVTLDTFVQIVKAGYSMLAVIRSIR
>AplaOR19
MTTVVENPSVRTASIYIKEIQMMYRVACADVPGKRNVKYFLKKMFFVYCAFVHVILTVIEMFYNKQNMSAFIDDVNLVVEYCLSVYMVRVWHLRKKAILQAMEIVDQNVPDIGEENEKLIKIANEENNFKRRPCFCAVSLFTFTVIAGLLGWICQCLFSKDAYIEELNEYNQTVIRYVETLPYPVYIPFEFRSSTLKHIILGILFMSPLFFHGGIGAASNGFFISLTCFACAHFKMLKYILSTTTVRCTNKGLKMNISHYDKDQEMEKEIRACAIYLDKILKFCNLTEMVFNKFLLFEATSSIILIAVCLLILTRSVGGVMFAHSILFLISFLISIFCYCYFGNRLTLTSMEIHYSLYENDWTGASKSFKSSMRIIMMRMMRPVCLTAGGISAVTLDTFVQVVKTGYSVLAVIRQ
>AplaOR20
MEEVKVTKMFLYHVLLVYKLGFVDIPGKRNVKYFIMKFIFLYYLIGHTILTFMDIFQPNLKLDDFAHRLTLATQFGLTAIMVVAWHWNKKDLIQIMEDVDKNIPKVHRQEDEEELKKIVNDENNFKKWAVYSLVGIFTCTIVVNTFGWLIKCLTTDKIFDIEIDPNNNNMTIRRISEKLPYPIYIPFDFRSSRFIYVTVGFIFMFPTTHYICLVAGSNGVFISLTCFACAHLKILQYLLKTISKRCDKTQLKSSEIGLNRNREMEKELKACAIYLTSIIRFCNFVESIYNKLIFLETTKSIAFVAFCIMLAANQNEGGFKFVYFIFYLWSYLSIMFCFCYFGNRLTTTSMDVHYSIYENDWITASKSFKTSMLIIMLRLEKPLYLTIAGVSRVTLNTFVQIVKYGYSFLAVIRKSKF
>AplaOR21FIX
MAAEDKYGDVVDLFMKESKLLLSWCGVEIIGRRNFFYFVRKLFFFYCLVGHNFFLIYDAYRLRKELSFREIAYYICFSLHYLISSSMSVQRYVIGKRFENMMQNIENAMPKDEQEEEVLKKIINRENAFKKRSCYVVGFVCCVTVGLGYMAWLVTFITENDKYWVEQVNKQNETRYIYTQRLPYPTTIPFEYRSSKIKYFIMVTLFSFPTVHYIFNICGVDSLFFTFTCYACLHFKILKHMFRTIYERNLKKITKTNDKYVTVDLNTKMEIDLKDLAIYLEKVLILCRNLDESYSKVILMQTLSSISFTALSLLILMVTPLTDITYPSEVVFTMVCLSIIFFYCYFGNRVTTTASEIPFALYECNWFSTRKGFIKSLLIIMTRMYKPIYITIGSISPITLATFVSITKTGYSFLAVFKKGKTFQKLQENSFNE
>AplaOR22CTE
MVAEGKYDGVVDLFMKETKLLLSWCGVEIPGKRNFFYFVRKIFFFYCLVAHNIFLIYDTYRLRNELSFTEIVYYICYSLHYFISFSMSVQWYVIGKKFENMMQNIENAMPEDEREEEVLKTIIRRENAFKKRSCYIVGFVCCVSVGLGYIGWLVTFITDNDKYWVEQVNGLNETTYIYTQRLPYPTTVPFEYRSNKVKYFILVTLFSLPTVNYIFNICGVDSLFFSFTCYACLHFKLLKHLFKTIYERNLKKITKTNNNVTADLNIKMETDLRNLAIYLEKVLEFCTNLEENYNKVILLQTLSSISFTALSLLILMVTPMTDSTYPSEVVFTMVCLSIIFFYCYFGNRVTTT
>AplaOR23CF
MEANVHPEIREHLKDALHFLDVGGAIAKQKGVIGWLRRIYTTYLFVMTPIFQSLGVFDQPEENVLTELAFLFSTMWAVLTTALMLLQWFRKKDDLYSAMTRVREKQLQIGEINEEVKKEIGEEIRIRRIASWCLFYIMWMIVLSGLFGWIFSLNIETAKTEFNDKIAAKFPLTYPMWFPFNFKKSKVVYTFCSIYTSSVYLSIGINVA
>AplaOR24CTE
METKIEPEISKHLEEGLTLLDIGGASIRKNRDILKWPKKIFFAYAYTISPLFEILDIINQKREDLIPTLAFHLSSMWAIFVTAIMILQWYRSKDKLIQAMVRVREKQLLIGEVEGKLLETVSKELNLKKNLIIIFLWCLVGIIFGGVIGWIFAFCLGTYRIDYSEAMVKKYPLPFPMWFPVNYTKTRTTYLLAGVFAASVYLVIGICTI
>AplaOR25CTE
METKIEPEISEHLEEGLTLLDMSGAISRKDHGIMNWPRKILFVYALTTTPLFGVLDILHQERQDLLPILTFHLCVIPFVIVTVVMTLQWYRSKDILIQSMVHVREKQLLIGKVGGKLLESISNEMNLKRKIIIIFVWCAGIVFFGGLLGWIFAFSLGTFRMEYNEAMIKKYPLPLRMWFPVNYTKTRTTYLLTGTFATCVYIVLAHCMI
>AplaOR26
METKIEPEISEHLEEALTLLDVSGAISRKDHGIMNWPRKIFFVYALTTTPLFGVLDILHQERQDLIPILAFHLCAIPFTIVTALMVLQWYRSKDILIQAMVHVREKQLLIGKVGGKLLESISNELNSKRMIIIIFVWGEVIVFFGGLVGWIFAFSLGTFRMEYNEAMVKKYPLPLPMWFPVNYSKTKTTYLLTGTFATCIYIVIGNCLIGVMVLFYSFTTFGTIHFMILNNFLKNMHKRTAQKLTRVNSTIRRREYNNIMKEELRKCVIYLQEILSYCDLIENTYSPVLLLEAFCSCVTLTGSLLMVINTPKSDSKFISYFFIFLICLGQTFLFCYFGDRLTQEAGNVGEALYFNKWLDLDKSFKKSMLLVMTRMSKPVTITIGKITPVKLTTFIQIARAAYSFMALLQNGNGAVKG
>AplaOR27IC
METKIEPEISEHLEEGLTLLDISGAISRKDYGIMNWPRKVFLVYAFTTTPLFGVLDILHQERQDLVPILAFYLCAIPFTIVTAIMILQWYRSKDILIQSMVRVREKQLLIGKVGGKLLESISNELNSKRKIIIIFVWCAVIVFFGGFVGWVFAFSLGTFRMEYNEAMVKKYPLPLPMWFPVNYSKTRTTYLLTGAFATCVYIVVGNCLIXYCDLIEKAYSFVLLLEAICSCSLITGSLALIINTPKSDSKFISYFPIFAACLGQTFLFCYFGDRLTQEAGSVADALYFNKWLDLDKSLKKSMLIVMTRMSKPVTITMGKVTPVKLTTFIQ
>AplaOR28INT
METKIEPEISKHLEEGLTILNMSGAVIRKDHGIMNWARTVFLVYAFTTTPLFGVLEILHQEKQDLIPTLAFHLCTMSIILISASMILQWYNSKNSLIQSMIRVREKQLLVGEVDGKLLETISNELNLKRKIISILLWCLVAIIFCGLIGWVFAFSLGTFRMEYNEAMIKKYPFPLSMWFPVNYTKMKTTYLLTGIFFTCIYLILGNCTIGVMALFYSLTTLGTIHFMILNNFLKTMHKRTVQKLTRVNSTFRRREYNNLMKEELRKCVIYLQEILSYCDLVEKTYSSVLLLEAFCSCATITGSLAMVINIARAAYSFMALLQNSNAAVKG
>AplaOR29CTE
METKIEPEISKHLEEGLSFLDITGAIIRKDHGVMNWARTVFLVYAFTTTPLFGVIDILHQEKQDLIPALTFHLCAMPIILITAIMILQWYNSRDSLIQSMVRVREKQLLIGEVNGKLLKTISNELKLKKMVIINLLWCLLAIIFCGLIGWLFAFSLGTVRMEYNEAMIKKYPFPLPLWFPVNYTKTKTAYLLTGTFATCTYLVLGNCTI
>AplaOR30CTE
METKTESEISKHLKEGLTILDMSGAIIRKDRGIMNWLRKVFLIYAFTTTPFFEIIDILHQEKQDLISALAFHFCTIPVILITATMILQWYNSKNSLIQSMVRVREKQLLIGEVDGKLLETNLNELNLKRKIIIIFVWCLLAIIFGGLIGWLFAFNLGTVRMEYNEAMIKKYPFPMPMWFPVNYTKTRTTYLLTGTFATCVYIVLAHCMI
>AplaOR31CTE
METKIDPEISKHLEGGLTFLDMSGAIIRKDHGVMNWAKTVFLVYAFTTTPLFEVIDILHQEGQDLISALAFHVCTIPVILITATMILQWYNSKNSLIQSMVRVRENQLLIGEADGKLLETILNEFNLKRKIIIIFVWCVLAIIFCGLIEWLFAFNLTTFKMEYNEAMIKKYPFPLAMWFAMNYTKTKTTYLLTGTFAACTYLVLANCTIGVMALFYSLTTFGTIHFMILNNFLKTMHKRTARKLTRVNSTFRRQEYNNTMKEELRKCVIYLQEIL
>AplaOR32
MWNYSNTVSEFLKETHYLFQICGVEKHKNRKKLLSVITRIFLIFSVILYPVFLVMDVNTPKVDNNNLSRYERLILSSIQFETPLMIFTWHSVKDELQKRMEDVQNILLNSGFIDARIQKIFVKENKFKMQILKGITWFSVITVVVAVIGWLIRFLIDIDKYTEQITENNRTITKYIQPLPFPMWVPFDYEKSIVTYILLGILGALPMLFHAIIITGFDGVVYSSICFGIAHFEILKYVFRTTYKRCYKNIMIKKVPFKMRIEDEINIEMQKSIKNCGIYLTSALEYCSFIEKSFNKMFLVTILHSVVLIVFSLITVVNTPITNEKFLMYAVFLVTLLGALFFLCYYGNRLTESVKSIAFALYETNWLATSKCYKKCMTIILLRLQKPVHLTLGKFFPITIYTFIQVLKLGYSCLAVTMKGISQNKK
>AplaOR33
MSSTETYSRFNTVQVYLKETKKFYDWAGLEMSRKKDIAYVLRKLLFFYTCFVHNILIVLYVRSSGVAHKFDETIKAIDYANHLIPAVIIGLQWILFKNDIIKHMDNVDVNVPDFGEDNVIITEMIEKENKFKRRMFYTLCICGVMTMLSSLIGWIIFCLVGDNIYEEYTDEFNKTVRIYTVDLPSPVYIPFEFRTTLSTYFSVGAFTWISNIIMVFIIAGNNTLLCAQLSFACLHLNILKFMFQTIRQRSTEKLNKSDQENSRLIDIEMEKEMKRCAMYLESILKLCAFTEKKYNIIILMEILASVAFIALSIMMLLITPITDRLYVSHVWVMISSVAIIFFYCHFGNELTTTAAEIPSALYECEWIGCSKSFKTNALIIMERMNKPVYLTIAGISPITLDTFIQICRLGYSIVAVLKRAQ
>AplaOR34INT
MNFFKTYSPVISLSGFWFDQVQYSRFKKAITYVKIFATILFAFSLEISLITDGADFVLYDYIQIINFTTAFVLLFTKHSLWLFGGRYVENFVNAIDTKMPKFEEIDGIFKPKKIIDRNSRIMTMVIRLYHISGLCVPLAFCLGSMKGLIQSGDNYYESITTLTNITTKIYNQKLPYPLFIPFNYKISRNAFLVALLYEFIHLTICASNVLXSSQVSISVYEIDWTGSSIPFQKNMLITMVRMQQPIYLSAGKVVWLTLPTFVTICKTAYQAFAVIKTMED
>AplaOR35PSE
MDFFKMHTVSINLAGFSFVKNPITRLLYDLIEMTNFCTAYILMGSKTCVIYFGKTKVEKSVAALDKCTPSFGTTRRFNPEKGIVMELLAKIYVYCAISVPISSFALAIAKLFSNGDENYKVITDNRNVTNCNYDQHLPYVMWIPFNYLTSKQNFLGALLYGLSHLFFSTLIIAG
>AplaOR36
MLNKKVLSHALRRLELTGQNPLKTNSFSVAVVVIWIIISVIFGIHVVLYILNSDNIIHIGENTANLLVWEGAAFKLFNIIYQRKSLTGALNRLENFWELDKFGNSWYQAMNESFSLFLKLCYVYDILYFATAAFYSAIVLGQGKFPVGIYNGITDFQAPFVFEIVYTLQVLYIFFTLTFMAGYDLLLFVLAGHAYCEFRMLKKAFQDLPFEKGSKEEVTSKFNEYVDHHNEVIQFVEELNNAYSIFFLNHYFLTALAVCMALLVINITISPFQPQFFIKFLLYVLCWYLQMAMYCVIGTLVTSEGQSVAEGIYDSDWVKEFYPELRKGIVLVIERSQEKVEMPIGGLLVLNLESFAQIVKMTYSFFMLIKSVLKK
>AplaOR37FIX
MIKREALECALFCLQMSGQDPYKLQTLFSKFVNGIWLIFIIIFTPCIVTEIFAGSDELTNIADAASNIFIYVAAIYKVWNLLRGRQIIIELVTQLDDFWTSDVFDRDWKRNFEISTDRKVVKVCKLVGGLYISCGVYYAVRPLFLQRKVWPVSVYVIPAINNISGSYCIMYMVETVLILLIAFNMTGHDSLIFTLVYYAVLELRALQKALKDLIAHEDNEDELLRKLKIYVKCHDKLHKYIEKVNELFSLFFLYQFFFTTIGICIAIFIMSISISTFHYDDVFKFVLQTMCVYVQMTLYCKGGSDLAYESEALGQAIYESDWTSACQPKVRKMMITIIHRSQKTARLNAGGLFDMNLNSLTSAAKATFSYFTLLRTLYTKHNLYK
>AplaOR38
MIKRKALGYALLCLEISGQNPYKIETSYAKFMNFLWMFLTVIFTPCIIIEVFAGSDEITLIADAASNIFIFYIAIYKVVNLLRSRQIIINLVKQLDDFWTLDVFDRNWKRNYEITSDQKMEKVCKLLRLLYGACGCYYILRPIILQRKIFPVPIYIISAIDNISWSYYLIYVLESILIIMIVFNMAGHDSLIFSLVYYTVLELEALEKAFKDLVAEENNEDEVLRKLKNYVEYHNKILKFIEGLNKVFSSFFLCQFLFTTLGICISLFIISINLSPFRYDNVLKFGLQSISIYFQMTLYCKGGTDFTHKSEALGQAIYESDWTSAFHPKVRKMMITIIHRSQRAAELDAGGMLRMNLNCLTSAAKSTFSYFTLLRTLYT
>AplaOR39NTE
IVAFCQILTILPCLVNIIGTDLLLIALCTELMIQLRILSSEMGNLKFDQVKSKEDKLECNRRLKKCVKYHIFLLRVLRRVQKVFSPILLYHPVLLCLTMCFETYIITECLRDMRLMHLLIKSVLYVMSELLEFAIYCISAEFVAFEAINIGQALYDSSWHKQYLKAITQSIPFILMRSNKEIKFTASGLFKVKIRTILQLLKLTYSIFALLRTFRYHSGDI
>AplaOR40
MSPQEEAFNFSQLFMIHFDLDLNRRSKIGKLVNTFGLIIATSSFLISASQIFFCVLTVQNLTDIYEGAMLYFQVIIKVAMMISKRDDLKELMDQIKGLWKMDKFGPEVEKVLEKSHKRMLNALKIFRVTIYSSILFSMTKSFLSNNYQLTVGRWVMPNGSYYETILIIEDLTAPYVVLTVFAFDSLFIVFCVQLGIQFKLLAFGFCSMEKTCNGDEKKIGKTLTCYIEYHNELLKIFSKLNRIYSLLLFSQLSTSLLILCFEMYVLSDSFLMDMGRFVNSLVYINNILIEIGIYFFAAQFLEEQTTELALGVYGSGWELHGNAKNSKNVFTLMMRAQEMKPLRAAGVYRMDLTTFLAFLKTSFSVFTMMNAVKEKSRTN
>AplaOR41JOI
MNIKEVVEDNFTKTRLIQDDVLKQLRIFAHILWFKYGKKYILFFFVPVNIMGVIMMLIPVYSLKSSLTNIAKQTVLIVTDFQMVYKAVFFLWEFQRVTKMINTVETKFWNINSCSVKMRHKVETSLNRVIIYCLSHIGLGYTGIVVIFMFPLVPYPEGKKQLPIFMWFPEFVDTENAFFHILIYSFSTVNAFVSLSITFSYDLLFVYFTQHLFIQISLLQEKYRSVCDIEGIYENYLVKSKKCQKIIKNRLTYCWKQHALLLSFAHDINEMLSIVAFLQLGISTLTITFLSFCVTKERQFSITTFYMFSFLYSIIVQFFIYTYHGTNLQEKTKNISLAIYESKWHLFDISIQKDIAFAVMGAQKKLTLTAGGFLVINNNTLLQVFKSSFSYITLLLSLSK
>AplaOR42
MDAFTKTKLMKVDGLSIIRKMCNLAWFTNKGISVFAVSLPINIVLCLLLSMTIYEIRDNITNLAKHVTITTTDIQLIYKSFFFAWEYKRIMRMKKTIDEKFWDLSSFNGKIKRKLTRHFSIIRFLMLTNLGTIIVGTTILLIFPMVPPPEKKKPLPVRIWLSESVNLNNDTLYELIYLFLTANAVVCVTAIVMYDFWFVYCAQHLYVQLELSKQKFKTLANFNGLDDIYIVHSQKFQKIVKKRLQYCMQHHSTLISFGYDLRKMTSIVNILQSATSLVCLIFLGYSISKEHNNLIDMYKLITFTTSITVQILIYTLNGAELEFQSEAVAKAIYESKWYLLQGPLRKDLAFAIMNSQKMIRLTAGGLFTMNNQALIQIFRLAFSSITLLPSS
>AplaOR43
MKHCIAFIEKWFIIAEWLLQISSLYNYEDCYSTIRKVFYWVYKIAVIILNLFVTVTSILALIKLEFTVLMLVVNAINIFIHISSLLNLHLFVVKGREIKKLMLSIKNYWRTFQCPEIDYKLSNKLRFYHRYRAAFAITQITVVTIMNIIPIATGNVSKRILPFFGWFPFDATSSPYFEIIYIIFLLEQLLLILILIACDYCVFYILGTSIYQLDILHYDYENVIQKTLKQFDFFWTNNQNDNLSNRIYNKASEEELLSSKVFHTALSNNLNGLIARHQKLLEFYRRLDKFLMPTITVRLAITSAAFILETVTGLVVRDMNISLPFLQYATTCLIQLLLYGGSGHLLIYKSQNLSEALYDSRWISCKRDIKRSVLLIQQRCSVSSKITIASWMDLTLQTMSSVVRFSFSIATVLRQVLDKK
>AplaOR44NTE
ALINLTYLYLRSDKIMHVYSTLKTFVRMQSRTIFTLKDIHKTVRHLKIFMIGFYISTIVACSGFQTLAVINNIRYNERNIIVETWLPYDWRKSPWYEVTFFVQFYALYMVGFAHVAIDCFYVTVVKLTATQLQLLCCEVKEAFFSTMVEVGFPKSFAKEAMDVYYQLNNCKDGTMTKNMTTHIKRHQEILEYVNEINELMGPILLIQLIYNLFYLIWFAFACLIIRSEYGVVIVQFIGNAIFQLFLFTYSAQQINDEGTKFQGVVYNSPWYICNPRTRKYIFTILMRCNRPIAIQAGRYLTVTMETFSKVINTALSATTVLYQFAGHHK
>AplaOR45
MVLNRLYYATEFSLRLVAIRLRKEEHQTIKDKIFRLFSTLLHLVCIIPGLVYLVMEKQSFTSITEDLTNIGLHIASLVNFYYYYFNSKMVQNLYSRMQSVIRLDSNCQVIRRNVNVSKDVNFIIFFIWAFLIGASVACSNQAVFLMYKYFANGERMFIFNAWLPFDSSKSPWFELIFLIQTIAMQNIGLAHYFADAYYMAVAGLYVIAMKINRYELEDVFFVTLLQEGVPRNLVVEAAKTFNGFDLESSDNEETTDLENDFENNLKKLIQKHQMFLEIGNEINDFFWPIMLYALIMNLFYVVTIPLLILIYWPNNLTKILIMIERTTTSLWQLLIITTVAQKVYDESLKYRNAVYNCPWYVGDLKIRRMFLIILTRCARPIHITAGKYLNLTLETFVSIVNLAFSFCTVLNNFIKRDP
>AplaOR46NTE
KNFNNCVFETLTEHGVPKLKVMKFAKTFINHYDLIDELTKIIKKKKFEKELINTLRRHIKNHQDLLEIIKDVQKIVKPLNGFYVYNSFITITWYAAKSMIAPTIPNISTLSIAIALSLILFIWGQNLTTKSLLIPKAIYNAPWYILGPKIRKMFLLVLKRSQESVVTKIVWIRLDFESYLDVLSQMYSFLSVLRSFILKDN
>AplaSNMP1
MTFAGKVAIASGIVFVVVVIFGFIMFPKMVKSKVKQQVALKPGSEIRKMYMKTPFALDFKVYMFNITNAEAVLNGESPVLDEIGPYCYDLWKEKVDPIDNEVNDTLTYKGKMTWIFNKAKSAPLTGDEMVTIPHPLILGIAVAVARDKPAMLSLVSKALNSIFNNPPSPFITATTNEILFEGLTVYCNVTDFAGKAACAQIKSEAKNVIYISDKIFKLSFFGDKNGTVDERPFTVKRGLKNYKDIGRVVEFDNKPNMNVWPTKECNEYHGTDSTIFPPLLQKEEGIVAFSPDICRSLAAVFEKETFVKEVKVNKYTATLGDMSADDSLKCYCPEPNKCLKKGLMEITKCVGAPLYASLPHFYASDESYVHGVRGLHPNEEEHGIYMYFEPMTGTPLGARKRLQFSMPLEPIPKISFMKNLPTTILPVFWVEEGADLGDEYVDQIKSAFKMIQIVFTAKWILFVVSAVTGAIAGLMHFKNSKNILVTPVKNDESKGRSSVINTIDSLNTYVNGSNNKY
>AplaSNMP2JOI
MFISRRLNFVFVGFVTAGVVLLAASLVFMFVGQDLLVRSIIKRAIVLKDGSNVWSRFVKLPFPFHFKGYMFDIINAKDVLEYGDTPIVNEVGPYHFHEYREKSLYESSSDDSVTYREHLLFEFDQELSDGRSLDVNVTVINPAFFGILSALESIDVNLPFDLEKGVKSMFEEPYAFFSATIRELMFEGTTICHPNKTDSIGKLLCLVLMLIRQKNMIYNDDLSITFSFFGYRNNTNDGVYSVNTGESDISKVGTISTWENSAYTTYWSGSKSSCNRVEGSRTTVFPPFLEESMKFDVFSTDICKSANIIYNKTNTYHDIEGYRFRTYLNSFTSSDDDCYCTDGAKDLDGNDTCFSDGLLNLYTCHAAPILLSYPHFLWLEESLSKTVEGLNASEDKHTTYVDIDPYLGIPLQSSQKVQFNLILRPYVFGNGTLVSLTQNLSRALTPFLWIDEGMALTSDITDEMRSELYDRLKLLNIVEWVIIALGIVFIIVPPAAYGIKKLRTSDTKGAIKKN
>AplaSNMP3a
MKVNPHVPYLAAVSGAILFFVTFHISWFAIPEYVHRLIAQEAFITKGSHSFNMWSTKSHNFKFKIYVFNITNPSEVKDGRKPVLKEIGPYVYDLVRDHIKVEEKPLTDSVIYYERKTYYFNKTESGNLEEADIFTIFNTELLSSAMELYLIFPDLLSILTQVFPYLFPGMKDAFLQKSVREVFFDGIVINCESEVADSVCRHIEPDSLGNLRHAPNNSKNFVVSLFVNESEAGPFEMYRGVNNLLNRGQLKTINHKNTLDIWKGECDVVKGSDGFFFSPLTNIQDHVDIYIPEICRPLHFVQENKISDTIQQFLLNNKSFSFDNTDCYCADESVNNNSLKAACPPYGIMEIRQCIRTSMWLSLPHFYLADKNLLNPVEGLKPESNLHSSFINIETVSGVTMNATVRIQFNQRVKQIKDFFYLENVSDCVIPLGWIETSYHLLDDFKDSIDKHVHRLNLITIAKWSLLIVGSVLTSAAIVFCIYFELCSENVKNKFPLCAKFKSRKADQQLELYNTVL
>AplaSNMP3b
MKSHFVIIFVILNVAFLACFAGWYIVPEYLDGIVDKKSVVVKSTPVFESWKTPYDSTSSKFKIYFFNVTNPEQVENGGTPFLRQVGPYVYDVKIEHIDISENPADFSVDYFRKKTYYFNEIESIGKDTDRLTVLNIALMSSALALHEFVPQMLPDLSKTLPFLYPSLHDIFLRETVKNMVFDGITLHCEHEETEWLCSLLGLIQIKNLRPAPNGMDYVVSLMTNGSIDGPFEMYTGQDNLTKRGTLIKYEFDNELNAWTGECRIIKGSDGWFFPKPLEKEKGIDIFLPEICTHMHLSYERESKVNAVDTIRFSYKESDVSNLDCYCPKLYSHENGTSPRCPLPGLIDIKSCIDYSILVSPPHFYLSHHLLVDKVEGLTPEKSRHESYVEIDPITSTPLEACIRLQLNTEVVRISEFEYLSNVTEYIVFPLGWYEMAVKAKDNVEENVKGALFLYKVGYISKWVIGCVTILIAVIFLMTCTYYHCLSKEVKDEFSPSQNLTNSNNVQLNENGKFETRKI
>DponCSP1
MKVVLLLVVVVGVAFGEEYTSKFDNVDLDQILSSDRLLRNYINCLLEKGKCTPDGTELKKNLPDALENECSKCTPKQRDGAKKVIRYLIENKRDYWDEVAAKYDPEGTYYKKYQEQAKKENIKL
>DponCSP2
MKFCVVLVLVLQIAICLGQTYTSRFDNINIDEILSNKRVLNNYVRCVLDEGPCTAEGRELRTHIPEALRTSCAKCTPSQQKFVRKGANFLIKNDPDQWKRIAKKFDPEGKFAPQFRQFLNA
>DponCSP3
MWKLVLLGSLLICIGQTLAEVTEKSQYTTKYDNVDINEVVHNERLLKNYVNCLLDRGPCSPDGLELKKNMPDAIETDCSKCSDKQREGSEAMMRFLIDNKPEYWNPLQEKYDPTGSYKKRYLDAKKAEVAIQPAEKTP
>DponCSP4
MHCASVFFVVSALLVLISAQSSPYTSKYDNVDVDKILKNDRVLTNYIKCLMEEGPCTPEGRELRKTLPDALASGCSKCNEKQKSTTEKVIRHLQTRRAKDWDRLSKKYDPEGVYKQKYTAELKTETTA
>DponCSP6JOI
MKTIIFLVVVASFYGLSSCKPQEKYTTKYDNIDLDAIIRNDRLLRNYIDCVLGKKKCTKDGEELKVHLPDALQSDCSKCSEAQRNGSRKIITHLLKNKRGWFNELQAKYDPAGNYLSKYSDELRKEGIVI
>DponCSP7
MVPPGSFVLIAVLTVLMIDEENGANARRVKRSAQTYTTKYDNIDIDQILASNRLLKNYVNCLLDKGGCTQEGKELKKYLPDAIATECSKCSQTQKKIAGRVFQALLLNHRDDWELLTNKYDPEGNFQKKYLQEDEDYSDLEEA
>DponCSP8JOI
MKIFIVVCCAFIGLVLADTPKYTTKYDNVDLEEIIKSDRLMKNYVNCLLEKGKCTPDGAELKRVLPDALHTECSKCSDSQKKGSRKIMRHLIDNKPEWWTELENKYDKEGAYKKQYREELKKDGIKL
>DponCSP9
MNSHCFQLQLIALLVLVALVSLVRNETTERPAISDEALEKTLSDKRYLQRQLKCAVGEAPCDPVGRRLKSLAPLVLRGSCPQCTEQEKKQIKKVLAYVQVNFPKEWNKMLQTYAG
>DponCSP10
MKVVLLLVVVVGVASGEEYTSKFDNVDLDQILSSDRLLRNYINCLLDKGKCTPDGIELKKNLPDALENECSKCTPKQRDGAKKVIHYLIENKRDYWDEVAAKYDPEGTYYKKYQEQAKKENIKL
>DponCSP11
MAPFPQSWLQFGALLLLLALVQGQILNGNVYVEKQLLCALDRAPCDNLGRQIKDALPEIIGKNCKACDNKQLSNAKRIARFVQNKYPNVWNDLVRKYGNPTN
>DponCSP12
MLLIVSVLIGMALDLTGAKPAAKYYASKYDHIDVGAILNNRRMVNYYSACLLSQGACPPEGVELKRILPEALQTNCARCSEKQATIALMAIKRLKKEYPKIWSELSEKWDPSDSFVKRFETTFESLHGPGRPFESTTSAGNKLDSSEADGNTIDANITQTSPEGSDRANQPDTTTTHQIITTNPSFSTSTKRPSPIPGLVPFNTFFTNPPIPIRPIVNLNLGGNIGATVKAIKQVEKMVADIALEKIGIIRSILRPWRRAKKTRYA
>DponGR1
MDGQFLSPYPPEGPDVSRRKSDNIRIVTPETVRPEHVPDNELLEKLHTYDNFYQTTKSLLILFQIMGVMPIERLRGKTIFRWFSANTCWAYFVYTVETIFVSIVFKERLVLILKPGKRFDEYIYGVIFLSILIPHFLLPLGAWRNGQEVARFKNMWTKFQLKYFKMTGTVIKFHRLTLTTYSLCVLSWLVGILIMLAQYYLQPDMLLWHTFGYYHILAMLNCLCTLWYINCTAKGRVAGWIAEKLQEALQTKGSAKKLADYRELWVDLSHMMQQLGTAYSGMYALYCLLVLLTTIVATYGCLTEILDHGLSFKEAGLFLIAFYCVTLLCIICNEAHAASRKMGPEFRERLLNVNLSAVDQRTVEEVHMFLTAIDKNPPIMNLNGYANINRKLISSTATSAATYLVMLMQFRLSLMRNAAVAARKTAGQNSTMHG
>DponGR2
MNGKHSFRQLDIKDLEDLYGEQLDIKSMANMRGSPRARDIAKRFKLDENDGRNIDDHDQFYRDHKLLLILFKWMGVMPVERGEIGKITFSWTSKPMLYAYGFYVITTIVVLLVGYERVDILLNKSRKFDEYIYAIIFIVFLVPHFVVPFVGWSVAHQVCDYKNSWGRFQLNYYKITGRDLEFPYLSTLIGTISLGCLFLAVSFLLSLSTLLDGFALYHTIGYLHIITMINMNCALWYINCRAIGNASTGVAESFKKDIHSYCVAYIIKHYRVLWLELSEILQKLGNAYTRTYSSYCLLMMTNIIISVYGFTSEVVDHGVKFTFKEMGLLVDAIYCFTLLYIFCDCSHQASANIAERVQWALMEINLNQVDHATIKEIQMFLKAIHLNPPKVSLRGYTVVSRELVTAMISTIAIYLIVLLQFKISLVNMRG
>DponGR3
MYNNPGTPLPHGMMDNSYQIPNQNIYFDDGMQFYRTKNQNTITKVAPVPPPKYSNAENMEMMESIDDKSVKKSVIFDNVKPIFVTMRLLGILPVVRRGSIFIISTKWIIYSFLLLLAVAGFIGYLKYYNINVTRTAEGRFEEAVIDYLFTVYLVPIFVNILALYEAKKQANVLTQMVSFERIYTRMFKKRIGFDLGSKPLVMTVVLLILGCGVMVITHFSMANFIIYQVVPYCYINVITFIIGGAWYIYCDIIGNIATCLAEEFQFALRNIEYSNRVCDYRSLWMILSKIIRNVGNSFGYTLTFLCLYLFFVITLTVYGLLSQIQEGMGVKDIGLTITGVSATLMLYFICDEAHYASTCVRTYFQKKILLVELSFMNEDAQQEISMFLRATEMNPTDMCLCGFFDVNRNLFKSLLATMVTYLVVLLQFQISIPSSGDDVTNNTTNTTPSAPK
>DponGR4
MRVLRKINSDTTLTIEENNVNNIQMYNRPHIFYENIRFALILSQCFGIMPLHNISKNAQEVKFSFMSFRFLYALAHFGCVFATGIASIVKLALNGFMIDETSIVSFYIFNSFASIHFMYLATRWQNILKEYSYVERAMKNYASNRNVKRINICTATFFMFFGLTEHILFILTNLNHSFHCEHYNKYPVEIYFGCAFPQWFTLITYSHWAGALVELTNFISTFTWNFTDLFIIMISISLREKFNQISNRIKQSKNPPHKFWKEIREDYYRVSNLTKVVDIQIAGLVLISFLNNIFFLCIQLYNSIKEREAVIDSIYFFYSFGYIVFRVVAVSLYSATLNEAARKPLKYLYSLPTENYTIDVSRLITQINYLPNGITGHGFFLITKNFLLQAAATVVTFELMIFQFSPVKTTSNQTSLSSGIICIK
>DponGR5NTE
MENTLNFLFFIGQCLLLLPLYTRSKNLERLKWYSIKYFAVLITTLFSLMEVILVFAFLVNQENKFPSTSSLVFYSTILAYKVLFINIGKEWPILMNSWREVNIIMESYATVSNYKKKIRTVFISICLLGLETYIRTIQLCSSGLETYLSLIFKFIFSVITYNLYLAIFAQIINWLWTVIWSYVDIFLISLFICFTYRLEQIENKIELMVSNKVEDISRWKEIREHFVKLTDLCFQIEHCISPLLLISFANKLYTVIYQLLGILSGSTYGIEYSTELINRFYYGFSFFYILLRLGGVIMFGSQIYTKNHDIAMKLFEAPGKIYNIEIDRFITHIIICPPAITGGKMFQLKKCLILKMISSIIIYELVIVKFNKY
>DponGR6
MHININDEMVSTNPEMTISKCLKKLLLLGQIFGFFPVQDINKPTQKFACKSFRMLYSVFSMCGSLFLCIMQLNKAVKQSIGIDQIDYIAKYVSSAYVAIVFIGLARQWPHLMAEWTRVEQKMHKYGFPKKLNKQVTIIISFFMTAFLVEYVLHQASRIDRVMECQSDKDRAIQFFFGNLTLSHVFQYIPYNIPTSLIFQYWVYQMEFGFTYTDIFVTVISMCLAERMRQVTKRVKLACAKEIADEQIWKEIRKDYTRLQSLIELVNDKISNIILISFLPNIFTILTQVYSTLKPKHNNTEAVYFYFSLIFLVSRTVTVCICGAKVNEESRRPLNILNSVPHTIYNDEIEIFISQISNFEIAMNGKHFFNIKKNVILELAGAIVTYELVLIQFNQESLNSWSRSTRCE
>DponGR7
MYRFNKPKKHFRYKCHSNSFQKCMAWPLIILEVFWIFPLSGIMEKSHQFLKVETVSWKMVYAILCAILQCIYLPIFSSIIIQDISDRSMQIRSFYVEIVAILQTFNFMHLTHSWKQIVYEWEVLEKSMMHYKGPYVNLEKTMKIIMGVLLLFLIVLNVFTFLGECVVLTKLYELYTPYGQQSFPATITSTVYYIGLAQREFIWVFKDILIIIVSICFTFRLRQLKERVFFIIQMRINNVEVWRATREDYAKLLSLCETINNKFCWLIVISYFQNIQYLLLGIFSAVVHHDNCPTSKQFTKEIQLYGISSMIIRLILVSFIGGSINSENENLIDLLTSVPSNMYNKEVERFLNHVASREMILTGGNYFKITRSLILQIANALVTYELVSIQFVQNFKHIE
>DponGR8
MGALKNALRPSIFNQSSDRTSFQEVIKLPLILLQFFGYFPVTGITARSYKGLNFNWRSIRTFLSVFLLIGYLFQLGCFCAHMRINKLLTLNPLMFHLESVLLSALFIYLATQWRTFSKQWFFVELSMKRYGLESNMKRKISIVMLLILGLTFVEHALVTSQSILLSMQKHPNSTYEALQEYFVHVEFVEIFYYLPYSAGVGVFFKILIVQKTFMWSFVDIFIIVLSIYLNFRLQQISHKLMHMSRSKVINEHSWSAIREDYVKLSRCCELMNSQLCWLIILTFFFNLYHILAQLFSSLRPLDNSFHKTYVWLSFLLLIIRVTSVCFFGGSIYDEHEHIMFILSTVPTASYNIEVERFLIHLNSAEMALTGKNFFKITRGLILKVTSAIVTYELVLIQFNQQEFKTVK
>DponGR9
MFLLKHKRIKPAKVFLPPALKPSSKPPKSILCSFRLFMRISHIVGMLPQENFSKSPEDLKFKWLSWRAIYSLLIISALLLAVTCCFMHWVLHGSSISGVATAVFYGGSLITVLLFFYLALSWSKLLKSWHAIDRTMAATYGYPEKLDKQIRVLTAVFLTLAIVDYLLSVANKYEHLNYASGYQLTTFAYFNDTFPQLFAYIPFSIGTGIFCTAITVHSNLTWALNDLFIIIASSALAMRFRQISQKLIKERDDFKHAQLSFWRQIREDYDRLTRFCKELDCYISVIVLLSYFMNIFSLLIQLYRSLEFISLPIRKVYLIFSFGYLIFKTTMVSLYAAWINDESKAFTHILNSVDSTLYNTEIRRLLTQISFDKTALTGCKMFAVKRGTILSVASAIVTYELVLIQFSQANLYDTY
>DponGR10NTE
KKKFVKKVLECFAAVLIVTGVVTSYNIEEVYNVRLKGLSALICTMSEIVALLSTWLVGQVSISLSFKEFWKYLLCLTKADEIIGPVEPSRKIPFCIGTVFTLTFICLGLDIYMWSDIVVPIAGAFNFAWQVVPFYFTYVFTMILEVNIWITVCELTARIRKLDHLLEGFLKKLVSVLKMRIHLKRERGAFSIFLEEVGTSSQVPAGGGQRPNQTNGKLAQEATGAMHWQVAILVNVIACLVLTPYVLYQQILNAKEYGFLFTQSYWMTCHVLRLLFLIHPCHEGHKQAIRLKRTTVKLAATDWPKDVHKQIKLLLLQVSENKIEFNAAGLTLINRTLLPTIGSAVFTYLAILFQYKNNT
>DponGR11
MEDKQPSGKSFRFVAPLMKFCTIFGMCPPVFPRNSDQPLSFLWYKMYSCFIGISSVAVTIFVMYKKENTSGPIASVHAANTFAHCALTLTCLVMLVSLVYGKSKGSALKKMFEAMDDIDEKLKFDSFSIRKQMYIGVTIYIVLIVVYVVYDAVTWTLLLGISWYILYMPKTIQICQFSLGMLLPMALLSLIYLRIKGFNKALRHYSKVNFSQISCYSLNEQRQFFFKEMCHMHTDLFQMVKSFNRIFGIVLLFGTLMAIGLILHYIVILLVYFEFNTELKGQSNHYVLAQCITGILIPALQVLALANVGDRVSFEAGKTSNITMVLLNKFPSHGTTEVEKAIYVELKTLVMQCSFRNIQITAKRFFSVNHTLLGVLLSSMVSYIIIIVQFLSMNNEQ
>DponGR12
MAHYSAVVLTLNNVFILFPPVKGSSSRCFALFRCFSWLFLAFAAITGGPMSIIIKDQVFSNVATIHKVIYDVSAMLLFITNIYLSGVSILRHRKLSQLLEDVLVDISNGSTFLINFAAFILIHLVNTLFILVTQLERTDNIWYQMTILFVDGYMTFRVITGLFIIFLIINDAKNKLAELNEKLLRSTTATSIRHWRYRHNNLCDHLHNINSLFGVVLLLIIFYFITTFLRHAVFISVHSEANLVVAVRCLWIISYGTFQFQAIYLGYMGEQIVKESQKTVAIGYKQICQWSRLKIPDQSSEIFLLTQQAFNRITRISAAGFFNVDNSMILFILTTFFTYFIVVTQLMAGGRKPT
>DponGR13
MQLNCQNSLLYIIRVMLTIEGFVYMLWHPMMQKRKMNRCIWLFCILIASLYYIIQKIIGFISMETSSIFNPDALTVVTLITSSSIILINACVTIKLFDNSLSSKLLITHFIGVLWNNKCLPISQALILICFLCATIVIGVIDIFIEGTIYYCWIRSLAMLFWLFMLIWETRLCLRQLNKDLQRASELSSLKQIRSDHSYVCSVVGALNKNYGIVIMISVFSTISGGCQTILMIPMDVPFAEKILLYVHYFSFTLYIVLITIAGESLKKQGEHTLTICYDRLQEFGLSKDNSFRKQLLNMTQQAFEQKLQISASGFFFVDHSLIMFICINTCTYMIFVFQFMTETSSAKSMVRPTNSEILINSTVH
>DponGR14
MKPIFPTMLIYISTIMGLCPPIYFKQRFAAKVLDIIWILFWTGAVIATCVSFQYTRIEQPFLAMKILEICSHFFQCALAIVVSVAVLKNGWRIKRLLNVLRKIDYHGGMPKKCDYVSRKIVVVWFFLLFVKMFFTRDMFVHMWIFACAYICFLRIDVLLAAAVLVLYQIIMKYHCLNQQLNSTDNNEELIFLASTQRKFFYIIDEINRVFGPALFCSILVAISLILIYLSLFILAFTDRMVLVWSSNVSLLIDITYLEIHVCGVILLADKLSSEIKKTVAVCHQKSQRCALSRADEILSDRFLEMAQQTHLRQVELNAAGFFVLDNSAYVFIISTICTYLTVLCQTTFFA
>DponGR15NF
IKALLLIFPGEPLAENSTLERTPLHSNVINPPSTPPPITPKAFACFLGFKRNQSSKSPQFQSPPNLMAGRSKSAALLLAAGALLGQIPPQLLQRRALRAPYQAYLVLRSCLICGICLTVMWTPRPIIHDVALGVLLWQDALLTWLLLFGGRPICALLKPLGNGRLWAWWVLMGARVGASLLSCSWTGLMWCWMFLRFHAALGAQWALLRLLLGQVRRLNCGLGGAQDLRALMALQLRFFATIAQVNRVFGLALFGFIVLNVVLLIGTLSLLGLIDFSQLRPQQIFLELFNVASFQLHLAAVILAADQLQTEIERTISCSYKQAWLEQLGARRATLIKLAEQTHLMRLPIKAAGILDVDNSTFVFIASTVCTYVTVVFQMKVQ
>DponGR16
MTRNYMKYVLLLFGLYPPTEICNKKTQIFYSGYVIASTCGMVARKLFVLGSFGKEKEPLPVLVIVFTRQILISLTNIIISTQIISQGKKIGHLLNILQYMNNKYMKFGKSRRWTKLFILGYFLLSGTRFLYNYIMLTQTQGFLYLLNYHVTISRIELMLTWISLLIFKTQIAFAFTNANLHLSANSLAPILTCIDSINGAFGIIIAMAVFLYTATLLFGLVSLVIAISDATTSFILEVLLYFVLSGVYIFILAALGEQLINEKRICITICYQMCQRFNHLSAFKEGKLMQSRFLAISQQLHQRSTTLDAAGFFTVAHTMIIFILTNVCTFLIVATQML
>DponGR17
MRNNIVSLPLYLLLSLYCLQVIQNPRFRPYYRLYEWLWILLFPCAQSGYIVWRISLQKPSVMQIPGTLYDVLLLLCNLSISTVLLKNRNKLDGLLHAMKCLARNTQRKGSRVFAVFLIAAAFVLIFFRVQVVLSNFGTSNILEIFMAFISIWLAQRLEIMLVGICWIAWELQLYHGDFNKKLQQIQGFDSLRPHLQVHNRLCRAVLDFNDLFGYPIMFSVFTILCLALGILSKMISSNADVCERLNTSDVVRRLVYLAPYLSYIIALSVLGEKLRREVRKTIEICFSYSEKSDISYVIGPVSETKEKLQVLANQVFQRSTALDAAGFFSLDSSTILFVVNTFCTYLVAIWQFM
>DponGR18
MANKFVAFSVSVLLTFYSLPGGQKYSRRLSYRVYEVLWLVAFSFSQFGYIVWRASLGNPLVIQIPGSLYDVFLFLCNISISGIALRNRSKLDNLLHANTFLAKVAQWRRNSVLAACILIVAYVLIILRNVAVEYVFRNSSKLAILILISVWMYQRLELLLVGICWIAWELLQFHRRFNKKLQKIQHFDSLRPHIQIYIQLIQAVADFNDLFGYPIMFSVFTIICFVLGILSQIIFGRMYYFETMDLVDVVGRLIYIFPHLSYLVTLSIIGQKLRREGKRTIAICYNHYEKSEEDCMIGRASNIGKDFLALANQAFQCKITLSAAGFFSLDSAMILFMVNSFCTYLVALCQFMSGNTKYRRRV
>DponGR19FIX
MKLLAIIPTVLRVLLLLSPPFSNASFKRCYLLLVLLLQSIGVGFAILKPLPNQSYSSRAKVHQIMRGKNLFLILGVCLVNYIITLQLVRKPIAWKPPVNSCSTRATQLVSTLWALLKLWEGVLVLSGPTSFGIYSVFFMLVRAEGALLYICGEILQLVLQLQQLQDKLKLWRPLDGVMQLSWQHSRLLSAIENSCNICGPIIASSSCFCLIMLLDDFSNLTMLQKFQTKTAVYIWTVHTLVAFFINIIFLASVGEKLATTMRATVAICQKMGESLDRALILSEREELRFQYQLIALESHHRNPKLHASGFFPVDHSMIIFIVFSVCNNLVALCQFISKQSD
>DponGR20a
MLTEMLFLKPPALCQKGKLKVAYLIVLASVQMLFFCISAMFCMGFGTNISGIKRANLIIVKTLISLVFNSLTNLVITVQLPSRTGTVRSIPIAAEVWKCRQPSFNRASLTVTAAWTILHMCKSSTLLLAIGHIPLLNLFGLFAYRLLFVRSQGTILYICLESWKLRVQIACLNAQLKSWHTLKGLLQLSQQHHLLLSALQELDSVAGPIIACYSFCCIVNLISTCVDLVLPQELNVNQVIVIWHVLSAITFSIDIICMANAGQKLTATANETIPICHKMCENLDKALILSERQQLLIQYQLIAQESFQRDTKVHADGFFSVDHSMIIFIVFNVCNNLVAICQYIAKQ
>DponGR20b
MDLSSRGSVLLSRFFLLSVPTCCQSGVPKMAFSLLLIGLFAVCLQFCIYICNPPEGSTTLAELNLFRRYFLLAVVCMANVVATVRLTCSKLLPQPTQSSFEKNFNRYLAVWSIPQLAKIALSSIQTFDTNLPIFIGAHSYSLLIMRSEAAAQLVMLQIWKLQLQIQAVNTQLRMWHRLDDVLELQRKYHELLNMFGKICNSFGLVIAAHAFVCITLLVQSSTQLIFPGPFEVTLSFHVWYAHAVAVSAIDIICMANAGQKLTATANETIPICHKMCENLDKALILSERQQLLIQYQLIAQESFQRDTKVHADGFFSVDHSMIIFIVFNVCNNLVAICQYIAKQ
>DponGR20c
MVPASSGSVLLNRFFLLSVPSCCKSCRSRTAFSVLFIGIFAFSLLFSIYICNPYGYAVGGTSSVAQLSLFKRYLLLAAISISNIVATIRLTSSKLLPQPAESSFYQKTSRFLAVWSVLKLAKFVLFTLQAVAVELPIFIGIYSFNMLIMRSEAAMLLVYLEIWKLQLQIQAVNDQLQLWHRLDNVIELQRQHHTLLNTLKEISNSFGLFIAAHSFAGIIMLVHDVTELIFPEKLVVGVFVYAWHVHTVAVYSIDIICMANAGQKLTATANETIPICHKMCENLDKALILSERQQLLIQYQLIAQESFQRDTKVHADGFFSVDHSMIIFIVFNVCNNLVAICQYIAKQ
>DponGR20d
MDLSSRGSVLLSRFFLLSVPTCCQSGVPKIAFSLFLIGLFAVCLQFCTYICNPPEVSTTVAQLNLFRRYLLLAIVCLANLAATVRLTCSKLLPQPAQSSFEKNFNRYLAVWSIPQLAKIALSSIQTFDTNLPIFIGAHSYNLLIMRSEAAAQLVMLQIWKLQLQMHAVNTQLRMWHRLDDVLELQRQYHELLNIFGKICNSFGLVIAAHAFVCMTLLVHSFTELIFPDTLEVALSVYVWHAHAVAVSAIDIICMANAGQKLTATANETIPICHKMCENLDKALILSERQQLLIQYQLIAQESFQRDTKVHADGFFSVDHSMIIFIVFNVCNNLVAICQYIAKQ
>DponGR21
MENRAYGRKYPVVVFVAKLFNVFPIQYGNIYSKYLIWAAAVCQIILLTTTCLTNLAWKRQVLKHQNIERATDDLAQLLILICNVLNNITITFCKHDEILAFLQSISSQDRCIQFSSQNKWFPWISNGMLIFCCSIFLFEISYGMQMITVHKLFITGMLERFIQLCQLNAVLLIISMVINEITHRLENLNQMLLGMNDYFTRTSQNQVFSINDDGRPSEIFAEGTDNPSFCACEKLVTLRKCHIFLCNKVDECNQIFGVIMFFLIWVITITWLDASVMLISIQVIGNFQIDGMLDIKSNMGFLIFMGLFGIAGSMVQAVILACTAEKLSVETKKTSIICCTLQADFSSGRKFNNQTCYIRELGVLNRQSFQRQPCINAAGFFSVNHKILSRIMANVCSYLLIVSQFLIQKYRDNKTRTKHE
>DponGR22
MVKNKVQPGEKAPIFKERHRHNMEYFYIKQTLKLLEKKHVVYPMTVVLLVILGHIYSLIGKPTPFPNQHVAVKTAEHVADFCLTASIIIIILYLPKNAENFYQLFSSLYPEGNKLFGPLLAMKKHHFWRNFLICNVCIGSLITFDASFFLVNFGWSTYKYLVFGDVQFYLYNLVLLLLLTLARKLELRFAELNELLEYKTDNFLKTTSNNKTSENEIETHLSYILSSEHFYSVRTFKMMHYELCKLVKRFNEMFGRIILFTILFSIANILAKVTFIIDFYVTPRNDSDKNKWALFMGIICFWIFANMAQSFLFAFYGEQITKEGEKTTRTCFYLLNKVPFQPKNNDEAFLQEELKCFAFQSYSHIPCLSAGGFFDVNFRVLGLMISSVTSYLMVIIQFLLRQQTS
>DponGR23
MANNHIELLRYAIVLVLITGLGLSLYGRHGTIYRTEVPTIILIDYAVLFLLAASNLASALTLCRKSSVSKFQLFHQPTKFVTRSAYMFFAFGLMIASGACYLSVAGWAFYKYHIYRDVNFLFYCAFIYNLHRLAGKLSKEFLDLNQTLETVCNFRRFDVFANALEVSRLMAKRRALKTVREVSRRMNKLLSFIETLNRTFAPMLILAVMHLIVGMLRAVVIMVQYGIKQNTLNGNKVTYWVAVIYPGWFLAYTFTVWLLASAGQKIENQISSTNKVCFNIINASLDWNGEEDQQIHMELLELHDLIKSRHISVNAAGCFEVNFNLIGLTYSALITLSIYAVEFLLYY
>DponGR24JOI
MFNTNIKNKNVPSKIFLPPNDGMRIQEVSSLGLKALLFYSRIKFVKPLLLFIGALYSFAFAYCIYGQANTGDNITGIVYMVDHVAHFLLTLSNMSTISACLRYKTYSKSLCKLFRFIDSRKINKNIFRNLGIAICLSCMIAAGCDTHFWAVYQGWESVQYYILRDFQFIIMNFTLYSIAEVAYYMKVMFSEVNRQLLAVYSEYIQSSKHAPCEMLFAKSDCKVIFLYRPIPRLSTIKKIRNYHNQLCEIVDDFNSVFGLVLFLAALSLVSNIIWPLTMIVEQNIPKLSEIVEDVDIPVSCTISSLTMHLLWISLMIVHAVLIGYIGGSLTAEGHITSNYCYKILHQQKLAQQNDEEVGIKNLLTVLVKQAETRCPMISADGFFIINLNILGMVATNVFAYTIVIIQFICNNINARSKLNFKE
>DponGR25
MQKGMKSVHSLAPLSRKEITINPIPSLGLKFLLLCVNQRYGHALLMVAGALYIFMFGYTTYGKTLRGEKTDGIIILTDHIHNFVLTLSNISTVLVVRNRQTRENIYKILSFILSQKYRKNLFEKLGIALAITCLAACVASVLMFGLYLGWSSCKFYSCRDIQFCILNLTLYTISQITYYFKEMFSAINEEFLSMYAEHLKSCQQLTNMNPWCELTEPKEVITYIHKTKKCISQVTRISKRHNELCNVLDDFNSIFGTLIFMASLNITTNTVWSITLIAHFNVPALLKSLKGFDVPVMLVISSLLMNVIWIFLMVAQSVLIGSAGRALTIEGLNTSKCCLRMVSHQRYEIKCKEELCLKQKLISLAKQADTRCPKLTANGLFLVDLSILSKIASNVFAYTILIIQFIFNNAKSGIEF
>DponGR26a
MDYSYINSYPYTQYDPIPVRCLVFFFKHSKIQWIVQICAVSLHLTILIWGQVEKSQWFFARMHIVEESLKTVDFITFALLVTTNIMCLAYVHKNIDIFNAIFSYQKKLSNKRPGRNNIIANRLIPPLLMVLIPTDIILLLLIVDISEFKYLFIFSIEYCSFAMNISMMICVFGLLKYILQTLNNFLAEQDSKVLVEKHSTNERFFSEYDILENMKLIVTIHNDFCDTLDQFNNQFKPMMVLLVLCINATILWNIVMVIKFDMEFTTSEINLPSSFVYSGLILGAVLALGQGALAAWVGEQLAEEGYRTTKICLSLLHSLPINLSSANGKLIEKELYLLLDQSRSRKIGLYAGGSFQLDFGILGSITSTVATYSIVIIQFLLK
>DponGR26b
MFFQKTSEHEKFDSYLLKFILILTKNPTHLLISKISCTCLHFFGMLFAFQGKYALLYKNVNASEGIFKFIDAVSFCLMVLTNIYSMFCLMANHGLMVDMNRFQRNLGITKYSRQFRIALALLYFVSILTMISTMLLLYRTYNPKLIQYIIPQGVEHICFVLVLSFMTYHTYRIKRLFENLNNFILERVEEFNKQKLSIVTVESAEAPYIYQDKYLAKMRDVTANHNKLCELLDKVNEAFKPCISMIMISIIATLLWSITMLIKYGIQGKVGRTPNSRVVPFATFFLIMGSIFGQGALAAWVGEQLAEEGYRTTKICLSLLHSLPINLSSANGKLIEKELYLLLDQSRSRKIGLYAGGSFQLDFGILGSITSTVATYSIVIIQFLLK
>DponGR27
MAHLHTFKYKHSKSDPLPIKGLAFVINHQKFRWVVHICTAILHLDIFLYGFFGKTVIIYPQWHITEASLQVVDIMTFCILLVTNLMSFAWIHRNVELFNLMFYLQENSRNAKPSTSSSSGTFTIWFLIFLGIVDAIFSFLQFEFTSAIRYPVAHNIEFWCFAMNICTIMYCFHRIKQILGNMNNYLLEQEYRNIAVKTKNSISLPTTQLNYQHRAMENLKFILRYHNDFCNMVIKFNMKFKALLTVSFLCINVTILWSVVLIIKLSMLVSAGMTEQCITAYLSLSFRAAISLSEGALIAWVGEQLADEGHRTTKICFQLLNALPCDLDALDGNIFEQQLNLLLDQSRAHNIRLHAGGYFQLDYRIFGSIATSVATYTIIILQFLPN
>DponGR28a
MDINFEYSSNKSDPTPLKFVVWIVKLLRHKKCKWLVQLCNLMFHLIALIYPSIDKNKTYYSTVKITEPPMKFLDYFGFILIAMTNFICIATVQRNVDMFDLTFILRNKLRNAKSSTKFSRWLSILYVLVIIFIPFNIAAIVLQYEAGKVKYPIALSTEYWCFNLTIGLLSCIIHYIKEIFENANSFLTDRILANFYFTGKIINSVIINDMRFITKHHNNICNLLDDFNNAFTPLMAFVLLALNVLILWDFGMIILLRTKLSTEVIHTHVYIFGVAGLIVFGQGAIAAWAGEQLAEEGTRTTKICYQLLNSVPSNMSSETKIHVEKQLRLLLEQSKSHKVSVHAGGFFQVNFGILGSIASTVTTYSIVIVQFLLKTNNNTCKQD
>DponGR28b
MKTFSNPKYPYNKSDPIPLKFVVFLVKHRKCRWMIQICATILHVLLFVFPRLDKNEAFYAKVRISETSLKCIDFLEFLLIVLTNVICFAIIQNNTGLFNAIFLLRNKLGNAKFNKNISRVLLVAQVLALAFIPINIGLISYQFEGNSVKYPMAAALECWCFTLTVAITSSIIYYMKGILENLNNFLELKMLIHFNTKRRPGHVILKDLNFITQHHNNICNVIDTLNSRFKAFLAMLLLSMNVIALWAIGLMILVGLRFGDNKDNSQTPIFIVCSISAVIVMGQGAIAAWAGEQLAEEGTRTTKICYQLLNSVPSNMSSETKIHVEKQLRLLLEQSKSHKVSVHAGGFFQVNFGILGSIASTVTTYSIVIVQFLLKTNNNTCKQD
>DponGR29
MRTVKKMFGKLFRAKEIELLIKALSYKRSLLIVQVVTTTLQVAAYSYSTIGKCRIYSQLQKFNSDVVKLVNSLSDFILLTNNVVAIFSISNYNIIVDLTKYAWAKNMLQSKTTRLSVQLLIWGLRLSVFIPIAINIYFLWFCIGWNMYKYYLNRDISYWFHNLITYMFLTTAMMVKHIFSCINEQLRKCRENYISSISLTQISTVHDGKYSVNPPSYFTSLKMITEVHNTVCDFLECMNQNSKPLLTMLMFCIIGNIFYDCTILIEFGIKPKIIGNIDMKSYIYTMHFFFAAISVAQVAAAAFVGESLEEEGQATTKLCFSYLNKLPKEFKTQTDLLIEQELYLLLDQSKTKRVCLRAGGFFCINWGILGSIASTVATYSVVIIQFLTK
>DponGR30
MVAFVKNYPFEIRLLLLSLHYKTFFKIFQIILIILNVSGFIVCIIGRLALYHKSEYFKNEMVIFISCFSDFLLVFVSIMGVVGFIRSAFIVKLFTFLSKRKFTPKESNSSHSRIICAMRLAPLAPILVEGFFLQDRVGWHLHQYFVPRSIWLYCLNLMVCTCAQLVDKINIHFIGMNDYLEELGRDCPFAHQRVFYIPKFYTRKNRISPELSCSIRDLLTLSRHYTVLCNLIDRFNCFIKAFLAIMLITAIVNILYNCTVLISFGTKPKSGNTLLYSNIFVFAIQSMSALSTVGQIAVSSLIGEKLQGQGERTASLCYTFLNKINNSKQYPCDQLVVQEITFLLDQSKTRKLCLHAGGFFQVNWGLLGAVTSTVSTYCIVIMQFVSK
>DponGR31a
MWERVQLVCPAFPELQLFLQARHHHRLFRCAQVALIVAHVALFGYGQLGKPLVYGRFLPFGNHVVAFAALMNDLMVLAHLVFTVLATTSTRALADLIAAVLQERATKSHCAFHLCVALLRLLPIAPIGFGVWLYWDLYPYLLHRDVCYYSLNLTIYSCAGLLHKINGSFGAVNDQLEQLGAQLGRQHWRLILNRLARLRASFNVLYQLLDTFNSYVKALLVVVVTCISINILFNLTVITQFAVKPGDAYSTTLIYVIHALFILMSVGQAAVVAFVGEGLEEEGERTTRICFTLLNQLDHAQGKSEPLVARELRFILEHSRARKICLHAGGFFRLNWGILGSITSTVATYSIVIIQFLLK
>DponGR31b
MSAGRTVVLGRGFPLELRLLSALLQRKRLARAVALGALLLHLGSLLHSLQGKYWVYSRASQLRNDVVIFINTVSDLLLVSVNVLGLLPLLGSPFLLELLRFCTAPLEVLGPSRACSPWINLLRFGPLLPIVTGGCLFSRNAGWASYQYFLGRQVWYYVMNLVVCAFICAALQLKWQFTRINDFLGRGGGASAAQLQLVAARFNGLCNLLDEFNRTFKALMVLVVMCVTGSVLHNCTSLIEYAAKPKGAAVKLATFLTQPLFALTTVGQAAVVAFVGEGLEEEGERTTRICFTLLNQLDHAQGKSEPLVARELRFILEHSRARKICLHAGGFFRLNWGILGSITSTVATYSIVIIQFLLK
>DponGR32JOI
MFHGNVDRQKPAPVFESLGQFGSILGICPQFDFKSETLIETKLFKLKSCIIALWIIIVNVINIIHTGVWGGQYYLSSIIVFSITSTIIMTCETILSPLTRKEIWLKFFRKYSVVHKTSCYKRSRITDHYYRNIKKYYAIYLTVNATIISLGYVLWFINQYESNGPYERRVFLNFLLGDSTTMFFYNAEKFLIVSLLYDIKNRYNWLSWKVTKLTPKYSKIHILKNVETIELQTLQMYDVVHLFKQLFETHFFLMMVFGFSFGIEYCVFNYSMFELETTNVYLIIIMPIFLCIYFCDIAYKAVCNLSVALLSASTTFNEDIEVREKLKDVSYKIRVLHSDFTAARFLTVDRKLAVALLYSIGSYFLVIQQAYIPRQ
>DponGR33
MLKTSTVFCDDSIKEPLLELCKVGAIIGVCPPIGLEKGTVRYGTLFRLKIFSTTLFVTILGLGDLWGCELWGGLHLVNVIRLSILISIIITLEPLLGTIVRRTIWIKFYEKYVMLLQNPSWTNLTKNYHIYRNIKFYLAVYMIITVTVPTQGYILWIREQDMDFEQKLNIIVCLLGDEATLFYYNFVKFIMCAILNDLRIRYNYLSAKINVLGATQSRRRILADIYDVEVTALKINDVACLFEKLYGAHLFLMMAYAFSIGLEFFIFTYNLFSADIVYLYLIILIPILSCIYSCDITYKAAQNLSANLLAASKSFEDDIEIIEKLKDVSYKIQVLQNGFSAAGFLKIDRKIAVALLTAVGSYFLVLQQTYVPENKRT
>DponGR34
MESWQASSIDGLEKQTMLKLLKFGRFLGIAWAPLPKGKKRIILTIFCSLKLGLMTVLSLFFLRARFHFMVAEGVSKTLILITALTAAASWVVCMKCFAEVGYGNKGSFYLQKHFKEVTEVARNSGFEAKKASTILKYYSLMVKVILLIYVLAKVCVVWQHNQWFKAFPQLATFYFPEFLATFILIYKMSVLIALLRSLKNKYSFVLDTITELRNCEKHLSDFYKMMKIKKLEKIIRFLYYLMRSINEFFGFYFFICVMLTLFGCLYSVAFVLSYRKLGKIRYEQLYDLFVDSVILLVFIVVIILQADTLQAIGSKLPIVINLLRSQTNTKPIKEELGFFGKYSKELAPMFMACYFKVDKHLLISCVSAFSTYLVVIIQFSIDAPDLKAGTFTVGINTTHD
>DponGR35a
MTSSGSQLLHLSRFFTFLGILPPYSASTRKVLTTQYHLVKVATLIAVYTALNFISLVFRQMYHQRPIVYNIVECLTNVSLWLLVVATIGYSYSRTNLFQELYDELRVISVKLRENESGAEIGNRKLLHCYIKVMVLLVITWISYYAPPGFNTDVQYLFISLMYIQQEIVFYFYCISTCFVLETLQSTCKTLYQDLNRKIWKIRSSRIFDDTELLKEIKTCADIFMRLSRVVKILSKLFAPIFSFLPMVCSSWIVHFSLYMKHWGHTYFTSLGDKIGAFIFISILLAATSTIMIRCDQIVTESKKIMTTCYDLQDCLSIYSKPYAELQEFTKKIPSIKVEFTASGLFKVDRSIIFSVMGSVATYFIVVEQFLDKNGK
>DponGR35b
MADEGTTFTRSIHFCFAPKAKLFTFLGIFPAYNFQKLKLIDSKVSQLKVYLLCGMFTLSIFIVLATRAILPHRLLANEWCEIIIGILSCIIIVSSIINSWTRRNSYHQIITGIGAMEKLNTCPSITKKEKRIRRHCSCILIALNALNLQYAILFTYWLFCSFAWPLRLVLEQKVVSVFYITIICYLTIALLTCCREKYKEVNAVMRKMKQSQVYEESAVLKQIRRTKDQFRKLSEIVKQLNSLLSPVFLFMPTTCSLSLLELGFFLKHVWPQNSDMVAFPITKLLVGITFFAATSTIMIRCDQIVTESKKIMTTCYDLQDCLSIYSKPYAELQEFTKKIPSIKVEFTASGLFKVDRSIIFSVMGSVATYFIVVEQFLDKNGK
>DponGR36
METLNYSRRSIAFFKPILLVSSLFGLVPPYDFSEKKLVLTKCYIGYTLVLKGVLLYSMTVGFGNKYQNLPSGQSQLFFAFSTLVMVLGGATILQVMTCSYQSRLKWQDLLQRLSFLESATFLNTENEKEPNIFKNALLHFLFGNIFLAITIMAYYFFFDELDASDGFRIAMFFYNFTISMIINNLCVAIKLKFAGAHEKLKSCKHAQFHNAIEITRKCRIIYHEMYLIVDIMNGIFGPTIFLMHFLYGIQVLEVSTTLFVHRKSELDLQSQPNFAIVLVLSVLFLCIPVITTMCCDFAKREAQTLLKTCRDLQKPLDIFTKRHQELEDFMDQMNNTRIEFLAFRCFEVNRKAIILLLTVTSNHFIVIVQFLNTS
>DponGR37
MLFNRRKTSILICKSKFAYYSVIGIVPFYEFHENEIKFSKLRYFIVISFLFFYSLTIYFGIKHRVSTFSNKIEDRFAQFFAEIFICLSSYFIITNSFISTILNKSSWQKLLSSIVSLEFRIMPFAPTMSKNKSLKSFVVLVLLHAAVIGFVVLWSDYKFEMWFLVYRYFNMLYSGHITLLFTDCVRSQELLFSFLTKELLKGNDVHCLHTTKKLRKFRKIIFDSQEMSVIIEDLFRNVLYFIYAYSWMCGVHLTSNIYREVISQQQFAPAPHHIAAILIQFLFLSIPWIITYQCGNASSEARKLLHTCQNLIRNMNILSEEREELQDLVEQLRNKPVKFTLSRVLEINNTIIMRYVSTICSYFIINVQFIQLEIQK
>DponGR38aPSE
MFKSSRKDIVCIKPIVIYVSCLAMAPFLDFDSLEVKHTVIQVFLVTIFTTLGLYLGITAVSDIKRLSWNVVPSSEIFFFLICFSMLTHVRLVALLKFHRWEDFLKSFSWLEAPANLNTKGTLEDACLKQPFLQFSFQLLMVFTACALNFPFALRASYQVLFYRSTTFIGITSIAIFSNEIFRCILQKYNDINEMCLSSKTCRPQQEMHNLTKIVNQLHGGYFVMIFFYSGYKALFLAISAYKWMSLGIIVRAPHNVQRPALVTNLLDFLIPLFVSLFGHQANSQAKKLQKTCRFLQDSLDPQSERFVNMAFCFLLNIEHQQVKFTAERFFDLERSTIIRYLHVTSTYFIAFIQFVILTK
>DponGR38b
MLKSSRNDIVSIKPLYIYLNILGITPFFDFQTVQVKHKVAQVYLVIFLTALAIYLAVSGINDMHILRWNTMPASEFLFFIICFGIATYTRLISLLKCQLWEELFKSVYFLESPMNLNTRGNLEKVCYKRPFCQFILLLSVVFSACTINFSFSLRSSCNFFFYRTTNFIGITSVTIISCELFKIILQKYSDINSLFRSTQQIPAKTGQHLIRKCRIMYQEIQKLTKIINQLYGGYFVMIFFYSGYKALYLAIAMYRWYSLGLIVHFPNNFLRVSLVTNFLDFLIPLFVSLFGHQANSQAKKLQKTCRFLQDSLDPQSERFVNMAFCFLLNIEHQQVKFTAERFFDLERSTIIRYLHVTSTYFIAFIQFVILTK
>DponGR38c
MWLYSKRSVLQLKPMFQYFSLGGIVPFFNFHRMKLVKSQIQLSYFAVCVLGAIFVHWMALSEILAVEEMRRLIFMEIILIMFSIACNFSTVIMSFLGRRFWEELLQTLAFLESKSNLNTFQAKPPSAVQSPTFSFILHNMILGVFCHVQFLLQPSGTYFFLIYRLLHTLTVHFTIFNINMLLIIIRDKYTDIDELLWQSVGRLDTKYIRKCRILFKKLQTVVKLLNRLCGTTVFIVFFYSGYKLIYESTTGYDRYTRQELGFTTAEFIIKNVLIGIEGLIPLFVSLFGHQANSQAKKLQKTCRFLQDSLDPQSERFVNMAFCFLLNIEHQQVKFTAERFFDLERSTIIRYLHVTSTYFIAFIQFVILTK
>DponGR38d
MWLYSKRSVLHLKPIFYYMSVGAVVPFFNFDKMQLARFKLKPFFYVFCMFWGVFIYFQAFSEIGAFDERRSYLLMESVHLVFSALCNFCVLSIACFRQSLWEELLQRLAYLEAKPNLNTLKEKSRLTVKSLLFNFLLFHLLLGGVSTASFLLRGNDDAYFFFLYRLMHSISIHSIFFLVTTLLAIARDKYTDIEQLLWKSVGRLDTHNIKKCRLLYRKLQIVMMILNQLCGAPVFCIFFYSGYKLVYVSTTEYNDYMRGVNGVSKTKFIGKIILLVWETLIPLFVSLFGHQANSQAKKLQKTCRFLQDSLDPQSERFVNMAFCFLLNIEHQQVKFTAERFFDLERSTIIRYLHVTSTYFIAFIQFVILTK
>DponGR39
MFNLILETFLNIFIKLLQCWGILPYKDYHKNGTRELLLLTKNLTLMVAIVLYGLSGTYFGLVYIYTDFGNMYLLVDVLKNIAAIFSSISFIPAVFFRQSKWTLLLDAAIRMKSNLRKYKKLISVLMLYIVIVHIFIIATFTSARSHVRLQKFLKYSELFLACTNFMIKFPLVAYYFENLSIVIMIVLLLKINDKLAAMQTNLKKLEKFQFHSLTTIKHSKRLYLSAIKLKVLINDYFGLKLLTIYANSTVRLLWFFTLSIQMWNPDKFANSLIVDWKHLATSVGFSILGMVPACVITMTCYAISKKADYLLEDCYRLRYKFSYESYEHRELLALTTYMSENRLVFTAVDYFIIRPSVLLGIIGTSTTYFIAIIQFS
>DponGR40a
MSSQWLFETLFKILLKVVYVLNIVPMPDQQVNITYCLKTFIYFASYTFLLVTSVQYEYNFNYGLSKTEIFNICIAITSVILSYLILMLILYSYLRNSLWQCFYQKVGKFEYGQVNEILSFRNITLLLFFIFEVVGVLVMAHYIFIIYEQTHQSAYRTILAVSCPCISFCYQICQWTVMLLFIKNIRDQVEKSEKHLDLKQLNVKMAKHLFLEARLLSVLFNRIFGYQLLATFGQWILFILEVGIQSDIILNPEKFNAHFESPISVFFVSLSGRIAATAFGPCSIAFACDLVTLETEKLLNSCYQLQEEFDCKSHEYQQLQSFGSYISNNGIRFTAAEFFEIKRSTILSVIATSTTYFVALVQFF
>DponGR40b
MAFKYLRRVMIKLLINSLMFLNMAPQVGKRKTILCYIKIFLHVAVQTVIVICGICYPVTAYMVEPHNIMSRRLFLFSLIFSYISVTLLIICSQVKNDIWQQLYRETRVFQNFEIHTSNSIFADIALISYLALGAFELYLFCGSLAVVNLNESNSKYKSLVGYVGPWYYYYYHTCIASLMLLMINEVVEKVRTARNSLRHKFMNIYMAEDMFLTSRKISKLCNDLFGYQFMATFGLWLFYILELGLQAVVLANPQKLNSENVQIIVSLAILAIHVIMASFGPCSIAFACDLVTLETEKLLNSCYQLQEEFDCKSHEYQQLQSFGSYISNNGIRFTAAEFFEIKRSTILSVIATSTTYFVALVQFF
>DponGR41
MIIQAGKFQAPLFGPNLQILKYFGILPNMNFQTNRLQGRKFSLFYVIFLLTVIVLMEIYIWVHKFYMDYSTESYLPVIVRVLCELTGFSMFVCVVTWSYTKQKLWEKLFQDITSIYIQQIMRETQERKKSVLRKANLYFVLISFLILLLYCLDIIFFRIEYQSINFILSYVYFYYNFLLSNVIGHIASEISSQYKYMTNAVAASEYTNEQDCKKMLSETRKLYTEMHKVIETFNTLFGYVLLLMAVQCSLQILDFGVFLIEMVLPNFKFEYDAFFIYMGFILLDLIWLSVAQSRCEMAKDESMKLRSACYNLLDNSSGSGDLHQELKALIKQIKNRPVRFTAADFFEIKRSTTFTIVGATATYFIVYVELRSNENTTWNNGTL
>DponGR42
MVLSYSRKSLMSVQFMCNVCAIFVVVPLFSFQEKRFLRRKTFLVYLSFVAVIMIASELETIYSIYLIQDFTLVHLVAVMGEICGVLIWSTALYQTCFKWHVWESLFTDILSLEDVAQLNTIRTKERNVLKNPNFQLLLSLMIIIALLVYERITFRGEEKKVFLFNTSYIYFFLHFILSTIIGNIALVLKNKFHDINGLLSSYEADQSTTLIKGTQKVKDLYSSMTDVVGRFNELFGPQLFLMGLHCSSQILQWSVSLVYSMFTTKDDNVNDYARLAVGIIYIFLMLIWLGITMFCCDMAVLESEEIITICYRIQLKYSVFSEAYQSIKNLLYLVTNTKIRFTAMDYYEINRSTMFDLIGTTATYFVVLIQFYDGNKKTS
>DponGR43
MVFDWLMLQHRKMSSLALTKPRADFVIVQRWYRLAKLLGFTPISTENSERKLWNYWAIVYPVLLLIIYLGGTIFSFYERFRIYESFNLSQTILDILQGIVESVFIEHAVIWSLLNKKHWNKMMRSIEQLEQKLHWTCTTEVTDYSTAGLRLRIFFYHAVYAAVHIYDSIVNWMFLSYSLAFIIFRFTTYYIMFTTLFIDFVCTWARNRYLYMHNYLRVYGTARNIKFSIVQKEHVLSKLAEFSNCYKHLFLIVEEINTIFGTYFFFVAICTVLEVLNAVNYGMPSKNQDIDQAVTGVNVLFLALYIICNVQIVMACNSVLKCAKSIQKTCLILHEQMENRELREEFLRLSYYVQGLYPEFSAAGFWSVNQSILSTLFSSVMTYLIIIIQFNMTLK
>DponGR44
MQADLKVIIFIHRIAQYMYLSPCVSKNKFVFRLVGAFLAIFSIPLGCVLLRPRVTFFKRLPTSCFIMDLANFFMGYTCLAIFCGMQNIPRRNWRAKVSSRIVLIERMLTNMKFSFKKNKQIVLKYWILHGVYILIHSLQLYDWSSRYDFDIISSYLEFRIVNYWAGFSTLMIFEWLNFIRRRYEHLDQYVKTVVSQKVLLLPVVVKELRLIGEVYKNLTELTVELNALFSFHLFFVISVSMVLTLHGLSFSLVLLYTLVSSIAALIFVVVFFGNVLVLVLAYEKLRNKRQNIMKTCFIIAESLAPGEIKNELCDLTNFMRNLPAEISACGLFEMDFRLISSYISVVFTYLIIILQFNMTFV
>DponGR45
MRTLSSTTKLLKCFKIFCVFPIQFNSKYKKYEKQPLKWFYTICLIFLTAIHVGTIVVLGRFYEGNASEKVRLSLKIFQQLMSLTVIITCYFIRELLTNTMNLYMEIDHILKKYKATLNYRAVITFLTLKHFISITCIICTNILCCIWNGSTGDCMIYTLEHFFNYEILTQVSTSLCSLLILSHQRFDILNASAMNIVMGGKIDEKTGKTMNKITFNEKAPENTLKALTTLHFKTVQVTNMINKTYSFQLLIILEFTLVRVIENAHYLLNHNRSNTGAMTVDIFWLIMIIIESFITFYLSTKLEEKASKTARIVNMICCNDNHLLQSEKDMFLLQCLHQRLYLVAGGLYTINNKTYLKIWGTALTYIILMQGLNKY
>DponGR46
MRLSWKYPFIIFPKVSDCLVCSFKIILNLGVLFTSECPHRDKNVLKPRMWSPTWRLYYYALLCSPVFFSWINNFYIWNYAFYESDGFIQEMFGFLTQSWTLILTLSMLTNRHLCVKYFGGIVELLSKRKRYGIPTLLTARDVERHQYSLLFILILSNVIGIVTVASRLADDGFGYVNLTQSMSYYLNIINGAAASMHTVSALGVYEQIFHKLLRLMEKTLETRKNCTNPAFADKLRSYQNYYSSCVINYQNHVLIYTTKLFLAWHFTYVIICQVFLFLYVSILVIHWDLELKRGATTGVIQSFYVVCASFYVVKRANNIYNINDDFLTYLHKYPISRLTKKESYLVEALINNLTNYKPNLVCGDILQMHRRSVPSIISHAITYSLVALQFNLLKYFY
>DponGR47
MLLYRGIKLIQKCSQCFLMLPYSFSRNRFRPAVVNLRFKARLIMLLAFGTIFPIIDYGYYRDQYYSLGLTMDSLHTVYYFMKLPVCIMLILLMHIKRREIIAFLNTSLELTADFEKLVGRKIDYKVLNRWSYILIVFFLFGGAIYLFSMLNDYGHRTWDAIKLGNIFLHIFTQQVKAVVNMHCFIYQRILRKHIQLLSQFLNTMQRSITIISREDRFKILHTTYGLYNKIIRQAGNLNAAFGWQILLIVPLTVLMLLYNIYYLSKLNAENLIGAFHILLEVLLGVVSLVLFVVPSTQTIDEVKAFSDIFQNINRSIEEDNLLEEMMALFSMQAFSYKIRFTAMEVFSLDVTLLTSVWSMLATYLLILVQNY
>DponGR48
MMRQSSDNKVHPYSKLSIMETPLKVSRHSLCVCQTLKLCIFPMRLIGRFPYSWRHLNGKCAYELSSFWMLYSCVLMTLLAVASVHVMPSLRFQITNMAVFLDSLANVFSVVYWSVAILYLWNVRLWLRMTEGLIKASRDHLFCPRAKKLTVKFQKSLLILIASVFTFENGAFMFFAFFTSYKLPLHVLFFRNMNITPSVNYVFWFSYIQYCTGLFICFENVVCNYLGYRHIHPKKSIDLSRNEYQFSGLCSPKKMCDEAHFLPEKMEKLTRVEIIEYLRISHEEIYEIVLLFQQFTSPQLLACIVVEVSILIINIYSAMVYLMYQSDKVITTSTFALNCIYVVAHFIGFFWFFKNINNLMRIVQGLKPILIACSLSAQTDEEHQQFRIFVNKVTNQRPFSMNDFFNADLGIMGPVIGSILTYLLVALQFDIPAQEHNN
>DponGR49
MKITVAKKHWKIAPLLSGNYKTQSDDCFFQLLKPYWILGCLHGICQHLLVIYTRGIKGKLAAFFYVVFYYGVFVFGLYREFKPTQLVSYTLMEISVLLSAISVAVAALAALSSCVRHQKEFSELRDQLIKVEDGAKSLGIWKSYRRIRAVSLAVLVLTLSEWAVLLGLSLQTGGFTGAIVLMHCMIQLFPLKVTQIYLLTCCMCILFISHILAVVNANIQPIYQSKLPPMYQMKHERTLEKTVSLLSALLRLSKLIERIYGFPLVLLMADLQIILFTHMYIFLETGFGIKALIKSAQVTLAIIFLATVSQMAVSEFKRTQLELLTLPVNSNVLFRRKISALIRGVIEEQYELSAYGIFTLNATLIQTMASSVGFYLIMLLQFQLMFNQDQSAKH
>DponIR8aJF
MHVLGLFGAVACVLSVRGQQFKIVTLHQPDQAAEVKYFENAFLKVNKDEEIAFLDVLLNEDESGHYKQICDALSTGFSLILDFAWSGTEVAQDLTSNMSLPYLHVDVSVAPFLVLLDSYLDSRNSTDVVVVFDKEEYIDQSLYYWLDSVRLRLVMADALNRSTASKIESIRPIPHSFAIVASAKNMNKLVSQALNEDLMSLSDRWNLVFTDFETGIFDKSLFQNQTPSLMYLKPELCLDLSIQSRCPSNFVLNEQFLYWLAWGLSRLAKMAAEESLEFPEKEFQCGKTTFSEDTKERLGDMLDSIIADNSNVLSLTGRSVKVSVRGNVEKMINGSFQTIAQYTNGKLTPEPGKQIDPIRAFYRIGITHAIPWSFKVQNPQTGEFYWTGYCADFAQKISEVMNFDYVFVEPATGTFGEKVNGTWDGIVGDLAVGETDIAITAVIMTADKEEVIDFVAPYYEQTGITIVMRKPVRKTSLFKFMTVLKLEVWLSIVGALIVTGFMIWFLDKYSPYSARNNRKAYPYPCREFTLKESFWFALTSFTPQGGGEAPKALSGRTLVAAYWLFVVLMLATFTANLAAFLTVERMQAPVQSLEQLARQSRINYTVVQGSETHMYFINMKFAEDTLYRMWKELTLNASTDDTRYRVWDYPIREQYGHILLAINDSNPVANASEGFRITNEHLDADFAFIHDSSEIKYEISKNCNLTEVGEVFAEKPYAVAVQQGSHLQDDLSKVILDLQKDRFFEQLQAKYWNDSAKGDCPSTDDNEGITLESLGGVFIATLFGLALAMITLAGEVLYYRRKGKKLSPKSGRQSPRTCHSIRLD
>DponIR21a
MLLYALVALLAPIHCTVLESTDDIYTSVTKRALQKSHEKPRIQKLSEFFLETDYYHEDPDKSLIGLLNSIANQYLSECTTVILYDNYTENTELVFLKKFFRTYPLTYVHGSIPSDYHIQIGELVNKNDKKCVHFIIFIKDVMRCQDVVNKRNERVVVVAKSSQWRVQEYLSSEFSQEIANLLVIVKSDKYGPQKAETPFIIYTHRLFVDALGSSQPIVIASWSRGKFSSNASLFQTKLNHGFSGHRFIVATAHQPPYVIKKQRSDKDEFEYSGIEVKLVELLAKMYNFSTDYKETADIKVLGSGEAVVKAIKAGNVNLGIGGLYITENRYNAGIFHWHSEDCASFISLASTALPRYRAIMGPFHWTVWLGLIAVYLAAILLFSYSDKLTLKHLIRNPIEIENMFWYVFGTFTNCFTFSAGTSWTRAERDITKLLVGIYWLFTIIITACYTGSIIAFVTLPIYPAVIDSIDQLTGKRYQIGMLNKGGWPSWFQNVSDETSERLLRKVDYVPDVESGLRNVTKAFFWPYALLGSREELQFIVKTNFSLGSKKSMLHISQQCFVPFKVGIALPHHLVYSEILAGGIQMILQSGLNIKMKNDIEWEMLRSSTGKLLAANSRSGTLTILSRDDRALTLDDTQGMFLLLAIGFLAGGGVLISEIFGGCFNLCKKIDNSRATSSNSSIPSNPRFHERQTIRERNRSISLASFQQRHNSIQSEIAFEKAQAEEHHQGGLVECQIHGTIPDQNSQGVVLEETNADIDYNEQISKLFEQALGEETCGSSHSGHNQKLT
>DponIR25a
MKNNNIVAGGFFSIFLLNVADICGQTTQNINVIFANEEGNFVADKAVTVALNYIKKTSKLGLSVDLRRVVGNKTDSQNVLDSLCAAYQQMLDDNNPPHLVLDATRAGLASETVKSFTAALGIPTVSASYGQQGDLRQWRNLQPNEEEYLVQISPPGDIIPEMVRTLVLNQNITNAAILFDDSFVMDHKYKALLQNVATRHLIDEINEDVNKIPDHLESLVKLDLKNFFVLGSLQTIKNVLEAAEKKSLFNRMFAWHVLTKDPDDLKASIKNATIIFAKPIVNNLYQDRLRNIQTTYQLSSVTPEIEAAFYFDVALKGFLAVKEMLLDGSWKKNNVTNYVTCDDYEPKYSPKRFNLNLRSYLQKESSEPPTYGPFAIESNGMSFMEFSMALSAVYVRSGASDKSLPLGTWHGGFNNNMTLLTPKDMKNYTADVVYKVVTVVQKPFIYRDDTAPKGFKGYCIDLIDEIAKILHFDYEIDAVADGMFGNMDENGKWNGIIKDLIEKRADIGLGSLSVMAERENVIDFTVPYYDLVGITILMKMPETPTSLFKFLTVLENEVWLCILAAYFFTSFLMWVFDRWSPYSYQNNREKYKDDEEKREFNLKECLWFCMTSLTPQGGGEAPKNLSGRLVAATWWLFGFIIIASYTANLAAFLTVSRLDTPIESLDDLSKQYKIQYAPVNGSSTMTYFQRMADIEAQFYEIWKDMSLNDSLSDVERAKLAVWDYPVSDKYTKMWQAMKEAGLPPDLDTAIERVKKSKSSSEGFAYLGDATDIKYLEITNCDMAIVGEEFSRKPYAIAVQQGSPLKDQFNTAILQLLNRRELERLKERWWNKNPEKKQCEKADDQADGISIQNIGGVFIVIFVGIGLACITLAFEYWWYKYRKNTRVTNVAEAPNSRHHKVGGVQKGFPRQFEGESDMKITKLYPKTKF
>DponIR40aNJ
RLRITYGGNLVEAVFDIIHDFPETKLAIGFHKTDPEFTTVLLRKLESGHISVDIYNLSTVDSQDKYFENLFYHKTNYLPLITIFFGSPKLYEHILLQIYDQNCIRRNLIYIFSWGQTPIKKYFLKNIHYAMRVFAITNPRLDTFRLYYSQATSYRKHQLELINWWNQDKGLFHHPTLPSKKSVYKDFHGKYLHVPVLHKPPWHFVRYNASPSKSFEVIGGRDHRILHLLSKKLNFRFRYSDPPERSQGSSDSESGGFNGVLGLLSEREADLFIGDMGITYERATVVEFSFITLADSGAFVTHAPSRLNEALALLRPFQWQVWPAIGLTCIVVGPFLYALIALPNIWQPRFPVRSHARLFFDCTWFTITILLKQTGKEPSATHKARAFIMLLSISATYVITDMYSANLTSLLARPGREKAINNLYQLKGVMQSKDFKLFVEKQSPSYGLLENGSGIYGEIWDEMERRQNRYAVESVEEGVKLVRDNKNVAVMAGRETLYFDIQRFGPKNFHLSEKLNTAYSAIALQSGCPFIEEINKILMAIFEAGIITKMTENEYENLGKQQKIQVLEVPEGDNPASDPETKRSIKSSEDDKLKPINLKMLQGVFYLLFIGNIFAGLVLLSEISLSKFYKNSKRRPKVQLAQHRKICKKVRHYLRCVRRRFVRMYRNFRHDAFTLTLEYLE
>DponIR41a.1FIX
MSSLMALTKNIVNTYFLNYHCLVFFSQSPANFDLNLTQVPILAINLDNRDNIKNIFNYAGCQGFFLQVNQPVAVFRAIEQQIKVHPDRFNQRKYVFFATENWSKEVFQIFETLEANFVSDLTVIFANSFLNESSQVFDIWTHKYTGRTGNNKPFLLDKWFAENASFLHNNNLFPNKLGNQGGRMLKLAVFPYEPYVVIGIDSYSYMGSEMKILETFSQYVNASISPVINQADYWGEIWNNWSGSGLMGNLVEDKADIGAAALYTWEFAYEYLDLSKPTVRTGITCLVPAPKLSAGWLTPFRVYSLEAWMALIGTLALSFLALYALNKLQISVKPQLKSKHHINQLKGKLLSKTLMSVSKPFVMQSITNKEMAQGNLAKYLMGLVFLSTLVLSTTFDSGLATIMTVPRYDNPINTIEELAESGLSWGGTQDAWILSINNSLEPNLMKLVARFVAHSEANLRKYSLGDQFAFGVERLPNDNYAIGAYIKEDVIQNYHLMTQDIYWEMCVVMMRKSSVLLTEVDKFVLRVFEAGLISYWQNEAATQYMDRTVQTAVRYYSYNKRKDIVKLKMFHVQGAFAILVVGSIISIAFFCAELAYYKLISSAHSPVIHLGDYVLYTRDHKF
>DponIR41a.2
MLHLNILLSTIVQQYLTPKCVILITDGLNPSPNVPLGTNLLNVNVNANLSNIFGNFGCQNFILNANDLSKAFGAVEWALSRNQESFNERKYFVINHKNQEVNDFFENEAVNFVANLVVANPDEEEIEVEFWTHPYSGTSGNNKPVLIDRWFSCNQSFLQGNGIFYDKTRDLQGRVVKAGVFDLWPYVILGNIRNISGADIQLLQTLINYINATVEFHIVRDLWGKIFSNGSSFGVKGKVFKGHVDIAFAGIYLAEDVVHNVDYTLPYSRADVTCLVPKPRVAPPWLSPYYSFASDTWMVLLSTYATLDGVIYVITYYQLYERAKFKNFRRQKPSKVFVTYKTLVIVSQLTVFQTSTDRKYSTLKKLMFPIMLASIALSIAYTAGYTSIMTKPRYEGTINTVEDFLRSDLKWGGQQAEELIQKWRNGEEGSYKQLGERYLSLTPERLRLLSKRYDMAFKVAQTFGLLHFPTYLSNDVLENYRLMKECLFSQYIIAILRKNSVLLTVTNTVVSRMKESGIITYWVLRSESTKSATQRKLRQSLDGQYPENLKLLHVLGAFVVLLIGLFLASILFCIEICKSKEVKKMSKF
>DponIR60a
MPISETYCVSRKRFTCGCCWTAMFLSVFIFNYFIAFSDFVVIQSKGPHHKNMVVKCLEQITKHAYNFTKINKNYHTDFLLTYLINQDLSMPGAEIQDELLKLLHKSDKYTIEVLQYGRTDFQSYLSNCPTDAFEMLSHSSDCIRKHVKQMKTTVYLIVMDDVEMMKSKLENIAETSSFNRDALCIIYYSKIGNKNNFVTGEIISYLYDVMVITKIVIMMPINLTTFETYIFKIDNQSGMRCFSKSAFKIQKSYQCNQGTLATNGSNIFQTKELKNYHQCYTRVHALPYEPFVISNLSGIETDVINEIGKVLNISIHIQLYPSAPMDLGEKCDNGNWTGFLAPVYDSWHLGIGNVPPESEYMDDFTFTLDYIRAKIVYVVPNANLVPSWRTFMVIFNIEIWGICLLAIISFAVAFRVLKTKSDDRSFRTLQKCFAVAFQILIAHPIEKQPKSDFTRVYFIALAMLSIVLNSVYTSSMIYFLQNPIREHQISTDKEIANHLPLGSSPKYKEMFNGSSNQFAKVMHDSYITVNESLDTNNYWIAKVGNERNICTLGIEINLNYLLSKKNRLVTDKFGNDKVFVLEKPLRSQPVGIIMRKGNFFLDNFNSVIQKLIIEAGIIEKIKSKYLQSTVHSMGDHEMSENNNNMHSSSNLGQSALSTHHLEGAFAILALGEVCGFLVFAFEIVYCRVLAKMNT
>DponIR68aJOI
MPGWVLFSILLLYENPVLISASGDSTIKESVSASVRDVQGLQLLVQEILLKTFESGKCILILADSMYRPLFQGPWFRRYKGSASFIMIHTDDAEDLLAPCKATQASLDLARNNSCQLYIILVANGQQVGRLLKFGDRYRLLNTRANYLMLFDSRLFSEELLFLWKRIINVVFIRQFSGKAQKNDWFELSTVPFPIAFRDVLAPRRLDVWNRSQFRKGSVLFKDKTWDLKNETLRVAVFAHVPGTLKANTSSLRTIDIGPAFAGSEIEILITIAKQMNFRCELYEPEGAGVELWGRKHVRPTYTGLLSEMSTSRADIALGDLYYIPFVLGIMDLSIPYNTECLTFLTPEALTDISWKTLLLPFSPIMWACVLLCLLLTSATFYILARFHRGIDGKKQLTSNRAIKLQLHNAPEDLKYSLLMRQYTRTKQAGEPEGLFQFAETGNSLLYTFSMLLLVSLPKLPTGWSLRLLTGWYWLYCLLVVVSYRASMTAILSRPAPKVTIDSLPELLASHLTLGGWGEINSEFFKSSSDDLINTIRERFEIVNSSDEALNRVIEGHLAFYENAYFLKHIVWLHRGKTAKNSNSLRHLHIMRDCIINMPVSIGLQKNSPIKPRVDQLLRRMLEAGLVKKWLYDVMKGAVIPDSDTDGTKALMNLKKMYGALVALAIGYGAGLLALLGELLHFNFTVKKNWGLTSLIRMGR
>DponIR75a
MSWTILCFLKMFSVCLSSSPAHADTDISFLFDFLQQTNRPNYAVLENVCWSKEETQKLHRNLTMQNFKCKSVDGNSTIMTERYYEHSYIILVHVDCDFDTIWKQAAKGSLTFYPHIWILLGDFEKIKKKNVHIPMNSLLLSLVRTANYTKLETAYKIKKTVDWYIERTVGNWSPKVAKFDLEKVNIFKDRGNFMKVPLRVTYIITDNSTVNHFIDYRNKHVDNLTKINYVLYILIFDILNATQIRLFSRGWGFESRENNGSFASGMFQDLANDRSDIAGTLAFTPSSRLKYFRYIYPPAKDMDICLVFRAPSLAYYTNVFGLPFNNWVWVALGLQLLCGCVLIFIIFKWEWKVAQGRKENGPSFLDTAMMQIAIACQQDFFHEPKSISGKMATLSILIFFTFIYTAFSAKIVLFLQLSTNKINDVGSVYAAGFDFAVEDQPFNQYYFKGPSDRAEEQLRKQIYEKKIRRSHGDQFVSAEKGIQLVRDTFCAFHVERTVAHYLVDKTFSNNQKCSLRFVRSIFKSDMPYLSIPWNSSYIKYFIISFRRLAETGLQDRECKRCYAKKPSCEGKANSFVSVGLIEAYFPLLIFGVGISLCISILILEKLVHKYIKLH
>DponIR75bFJ
MNQKRFGMVFLLTFSLAYAVDKLLFLEDFLGKLPGKMLEARLCWSREQNVRLLKLLKKSNLMYAVTNDISLKSSRFKRMFLVDMDCGFFDALIQDALQRKLFKFPWLIFGNTTTLRAKRVYFPINSYVLVISESTDKTLKIQAPYQLKNSSSFLENSIAAWSEGRGVTFFNPLTLIKNRTNFHKMPLKVTYVVSDNHSLDHGIYDNRNKHIDKATKINYIMYEYFVDIWNMSHEVVVTNEWGQEFHPSKLYYKGLLGDLCHEKADAAGTVMFTPTERLKYFKFLVSTTKEMSLHFIFRAPPLPYSHNLFALPFDTNIWISCAIVLSLCGLVIWIIMSWEAKVASFAANRQMHNENAASFLDIVMMQIGVVCQMDYFHEPRSTAGKIATFSLLLGFSYLYNAFCARIVVLLQATANNLHDYKALYEAKMDMGVEATSYNIYYFSHPNSRTNEDYRKLIYQKKIAPNNKFLPATDGMRLVQNSYFAFHVELTTASDLILATFNNQEKCAVRKVNSIFKEDKPYLASPINSTVTEYLMIGFHRLFETGVHSRESRRRFNKLPPCRGRNSAFISVGLIECYFAIEIFLIGFTLCLAFFLLELASGVYRKNQST
>DponIR75cJOI
MVQSKWFLKAFLLCGAHFHLIAGLMDMQLAINFFKTRSLQHNVLLTCANKKDRVNYQKTVNLEANILILMKNMNNLHVLNTIVSDYKRLGIVMDGDCMDAKTFLLRCEKYKVFDTKHFWLVLHSSSSYRYLFENANLNIDSEVKVAYPSTNLTTDETRYILDEVYNPAYGKGGHLKSFKTGTYGTNNEFHMDKMKNKYVVRRNLTGVHFKSLVVLSEPFEKPLENYLLKDSHIEVDSLNRFHARLLKYCRDYHNFSVGYVEVTNSWGYYQPDGTMDGLVGSLERKLIDFGSSPLVIKTERAKFISFGRGTWPLRMAFIFRNPNSKRSFEIFAKPLSDDVWLLIVMSSILIIIVQKLSYEMDNGIDVQNHRERTSDTSWSLSTICTFGVFCQQGIISVPRCLGGRTSAIVALWCGLVIYQFYSASLVSFLLNVPVNVLSTVQDILDNGFDVGYERVLYAMSLLKAATNPAAQEVYRRVSNKNQTGYLRREQGLELVKNGRYAFHVELVTGYPFIEQHFDESMICELKEISLFPAMYMYSGYQKWSPFREFLDACLHRLEENGVVSRELYFWHPRKPQCMRSRSTIKVNTSLEDFYPALVILLIGMAFSLMVLFVEILVSRINARNDLAVNFALFPFTN
>DponIR75dFIX
MKLHILVAIFCNSSIIVGGFMDADLALKFFKSRSLQSNVVLVCALKNEQMEFARKINAEKDTVTSVKHMENLNVLSNLIMNYRRVGIVVDGDCLGTPAFLLRCRKYKVFDTKHFWLIQYNSSSYQNLFTNVNLNVDSEVKVAYPVTKSDMLRKKYAIDEVYNSAFEKGGVLKMSRVGQYTIQSGYEIFEVQNKYFLRRNLTGVHFSSVVVLPEPFDEPLKSYMVNDKNIEVNTLNRFHARLMQYCTEYYNFSVSVGVTKSWGFFKPDGTMDGLVGALEKKTADFGMSPLIAKVERAKFISYGKGTWPLRMAFMFRNPNTKKSYEIFVKPLSTQIWIAIILSSWLLTLAQKLSYAFSYGFHQQDATENVDCSWGVCVIRTLGAFCQQAMSDMPRELSGKITIFVTLTLGLLVYQFYSAILVSFLLNVPVSIITNIQGILDHGFSIGYENVLYSRSLLEVSTDPITKEIYRRVLANNKSGFLSRDVGMNLMKEGHYAFHIELVTAYPFIRKHFDEAMICELKEIFLFPAVFMYANYQKWSPIKDIMDVCLQRLGENGVLARELLFWQPRKPACVRSSLTMNINSGLEDLYPAWVVLLVGIVLSLLILLMEIYVYFFNSRDVILRSLKRKVFTFTK
>DponIR75eNJ
QRYDLGKNTFEIDPRRSVSFTNSVKILKHMKRTWLVSDGTDCNIFDYLEEINENLMFRSPYRHLILLFYKEYEFFLEALQNYEILPMSEVLLALFGDEQISLFFIYKIRNESDPVIENYGVWTEEYGLKLLMEPQLPISSRRRNFRKHPIKYGTVIFKDRSVLNTNFDDILETPEFYFQQEMPIFYSLFQALNATIEINIYNYHGHGGINKSTGKLIVDGLVGDLYRKKIDISSGLYVSGPRLDLLKPLSPVDFWGLKFFLKKPSLSSVKNIYILTLSRSVWKASFAMVVLFVAAIYLALKLESNTSTSKEVCINFFCTSILSFRLSGRCLLLLLFFLFMFLFVAYSAGILVLLKSTANINSLNELLDSRFDVGGLNDTWMRHYFQAPKTGVLRKLYLKKIYPNNYYEKIDGWEKIQEGNFAFFAPVVISYRYFIQNFTNYDICALQELDGFLSMKSYASASRTSGYEEIFKVGLLSLQERGIARRAKIRIARKPKCNNQAGSFQSVRILDCIWVLLIFAYGSGLSIVVLMIEHVSKLFFHR
>DponIR75f
MQIRADLTSITSARNMWKKVVLLAAMLTITSQVDFSSIEFIEAVGRNRRATVFGCSKKDLVETSKLLSEKNFESNWISEWSSSDGRIFHKSRHIFLVNLNCPETMRFLKQAQQWKLFASPFRWIAFHQATKTPLAIEKTFRNLSILVDSDFNLVTHQNNREISYRKIYKKRIDESTFEVEDFGLWRQNSYFDRQTSSLNDRKNLGTVLKACIVITHNDSLNHLEDKRDKHIDSIAKVNYVLVLTMASIYNISINFSVTNTWGYKDNNSQWNGMMGELVRREADIGGTSLFLLKERIDLIEYIAMISPTRSKFVFRQPKLSYVTNVYTLPFDNRVWLSTVVLVLIMLVVLYFLRKWEFAKIKQQELLHKTAYPDVVFITIGAVCQQGAATLPHSVPGRIATLWLFVSLMFIYVSYSANIVALLQTSSNSIRTLEDLLKSRIPIGVDDTIFNHFFFTTTQEPTRRALYEKKVAPPGKRPNFLSIEEGVRRMRQGLFAFHMETGAGYKIVGETFTEDEKCGLQEIQFLQVVDPWLAIQKNSSYQELLKIGFHLLRETGIQQRENNLIYTKKPSCSSKSSTFFSVGLVDCYPAVLIFAEGLAAGLALFLLELYIHKKFSNQ
>DponIR75g
MLQLIFLLLFLLSRPCQFETHTAAVLSCLRFYRPSLAVIFTCWKCPDKVRLHKAILEENLNMRVVFAKARVDAFENINTKRYEKFTYFLDMQCPDSADILDKASNVNRFGKFEFTYSWYLLSKVNQELEDIFHIFTRFKTRMDMDVKVLAVDDFGRFEVSEIFNPGINVGLTTRRIGKLQNGSVIIDKNWSYYESRMNMTGVLIRSANVIRYPFTTSFDEYMTDPKLMKYDIYSKFHYQLFQGLVHIHGFEYNTSLPFSWFGNTSSGEDGGLAKMLWDDTIDISSAGCILRLLDSDRIDFYDYIMPYYKFRSCFFFRNPGVVKPNFYEALKPFDKQSWIVTLYVTGIVCICIEIAHFVETRHRGGDLQNSSCSFRSLFVVVAVFSQQGLGTIPSSISTRIILLHLLICSVLLYNYYTSSLVSSLISTEPEVMKTIKELLESNLKVGIELQPYTITYMLDRVKEDHYLNQLNQSKIFYRNTPNIFTAEQGIRLVHQGDFAFHTESITAYPLIADTFEQESVCNLAEIILINSDTSLMAQKKSQYKKLFQVSLRKMWQSGIIRKLHKTWVVSKPECLSSARIISVGINDLFLPYFLLAMGVFGALCSLIFEITWKRTRFWR
>DponIR75h
MVPQVFMSFLSLLLVVHGFMDTELILSFFKLRKLQHSVVLTCSRKSAQVEISKSLTQSLDNLILIKNMQLITNLDALYNNGNKLAVVIDGDCKQTSIFFRKIRKSNVFDSRHFWLIQLKSSKYDYLFNSLNLNVNCDLKVAYLNLVTAIKSFKYTIHDVYNPAFERGGKLRTTEVGFYNDEKKFLWIDPRNSYSDRNNLTGIEFKTVIVLPEAFDGTLGSYLKYDREVQINTFNRFHSRLMHYCKDYYNFSLNITLDKSWGYLQSDGTMDGLVGDLQRRKIDFGLSPLFVKKDRLKFISYGRRTYNLRAAFILRNPKSRRSFEIFFKPLSVDVWMSIIVCSILCVLAQKIGFTEDNKSARIANDVSWSFSTICTFGAFCQQGIISFPHSLGGRGAALVTLGLGFLIYQFYSANLMSFLLNVPMTVISTVNELLEARFEIGCEDILYNRDFLKYENSSIIREVLNRLQLKNGSGFLKPEKGLAWVKKGQYAFHVELSTAYSIIKDQFDEKTICELKEIPMFPVKQMHANYQKLSPFKDLIDVCLHRLSENGMMSRESVFWHPKKPGCFRSAAVIQINTGLADFYPALCMLSLGMLSSLLILTFEMCLFNVSP
>DponIR75i
MNTLYFGFFMWFALICGVHADDVLLLIEDLLDFYRFSKKVYTHVCWDKELQLHLPRFALHAKYHEFQSTKSQVVILMDMSCKGADFFLENMQKRNLLTPRVILLLINPAALTPHYFPVNSNALFLKPSGEGFAISKIYSGVSNVTIGTWTKTHRYIERPIAKKKLRATNLKVCYLVGDKHEGLESSEYQPVAEATTKLNRVLLEDGIRMINSTKTDAFQIGSGEPELVNDLIAGKCDIGGTPLALTAEKIGRLDVLAKTLREDKTFVFRAAPHSYISNVFTLPFDSYVWCSCFGLMGVIFLIVHLVVCWEWKDPVFKLNLQPNISLRPNPVDILLMEVGSAAQQGFEAEPRSNSGRIVFMSTLISFMFLYTSFSASIVALLQSTTDSLNTFDNLFQSRINVGFKQNISLDFFNDLKHQPNRADYHGKLKEPQFFTLEEGVKRLQNDFFAFYAETSEVYRYINRWFQESEKCSLREIPFKNTHINHWLFMGKNSQYRDALRIGMNSIQERGIRSREYKRLFPLKPFCDSIGGNFESVGLVDSYGAFLIMVYGVALSSLLFLLEHMSLQYNLSTKAGRIRNRIFNSIHRGDE
>DponIR75j
MDAADYPKQVGGWRCHHALQQRPLLQLSRFNNDIYFKWLHIGHLVDAPGNAELLARLSNSAITLSLDLVVAVATASGGEKVGGLGACVRPQATPPIHPANPMPPKASGENVSLQSLSFCMLQIYKVRKTCNQSLVVRPLGQWTYQEGVANLRSYQSVDTRIDFQGTALNFGRKLAGKETATVSEEAAVEDDNDTDHLDSIADYICAYLNASKAVKSFPTLGLKGETGNWSGLLGAVVSQEVDIGLDSVIKSPELYSDMVFTQDIFISERHVYVKPEQSDGARDIFLATFQPNLLANVLATGLLLAAAMFVYTSLRASHCSLGGLSDALFWSLGIISMQGTQIQAKSAAGNMIIVISLVFALVIYNAYSAFITSKLSVKLTEIRTIADLLASDYDIGYATNSPDEVFLRVSPRREPCQGHPRRNPQSMNETQLNQIYLRGYLRKNINNITEGLLKATQGNYGFFASRRVARKAFLKISGYKCKFEIMEIQTPKTKNYVAFPMSPTSPYRKAIDRCLIKMRESGVHDYMKSSIEPQLPKCDQQSSFQSARLNDIVTAIALFYVGIGAGLLILMGECVCKKRREIWRRLGRGLQACHQNIEFAH
>DponIR75kFNC
ALKHNMFRKSNVWIFRGKLNEVPDKFFSKYNRVFVMRPVNKTAMEVYKIYRITKFSPKLIVELFQIWSLVDNSMLYYKDLSGSITNLMKEPIRVSYAFLSNDSINHLTDYRDPQEDQAAKIVYLLMEQICILFNATHQPIIRKHWGTFNKNNKSYTPKNMFSDLQTGLADISGNTAAINEERLHYFRFLPQTGIVNLNRLKWFFVAPPLSSTENIWLLPFVTNVWVLVTFVMIVWYLVLAVVINFEMKLRNMGSINERSCFVAAIDLLVTSFTQRASYITLTTHTGRIACYSIYIFLMLINVAYTAHFLVLLHSATKNVQRFDDLLDKNIALGTDSVSYNTYYFLNPSDLVQEATRQRIYQYALKHSNRFWLNASQGINFVKQGGYAFHIASTVGYVEVAKQFDEATKRSLRTIDSVIQFLTYICVPKNSPLEDFLSY
>DponIR76b
MGLMEVVLTTLATLCFNSTCVDQDLINASKQRLAHLKEELKHETLTVTTLKNGPLSGYEIVNNTVIGTGVAFEILNIVQREYGFKYNVIVPDHDSFEPVNGGEGGVRNMLLNETIDVAVAFLPQQYTDVVSYSRSLDTAQWVVLMKRPKESASGSGLLAPFTATVWSLIIISLLGVGPILWLTILLRARMCKEDHDIVFSLPSCMWFVYGALLKQGSTLNPRTDSSRILFSTWWIFITILTAFYTANLTAFLTLSKFTLPISEPKDISRKHNKWITNRGNGIVEQLYLSKKYANGDGNSLFEEIGMPQWEPDVDEDTMLSTYVIKQNMMYIREKTVLESIMYEDYKVKTKADVEESKRCTYVITKFAVCVFPRAFAFRPGFKYKELFDFTIQHLSESGITDFQQRKSLPDTTICPLDLGSKERRLRNSDLAMTYMIVGGGLIISTIIFAVELIIYYAKMHCFNKKSHVNNNNTLVTQSNNGLFVKNHQHQGNFRASKQFVSPPPSYHTLFHPPNLTNGEYKNKTINGRQYWVFNDKQGMTSLIPQRTPSALLFQFTN
>DponIR93a
MWVRLVICLGVFCKVTNSDIFPSLLTTNASIAIVIDRNYVVEEYEPIKSKIEDYLVYAKREILKHGGVNTHLFAWSAINLKRDLTFLLSITSCTETWKLFESADTESLLHIAISEQDCPRLPQHSAITIPIIDRGQDTPQLLLDLRTVGIYKWKQVVIIYDNTITNDLLTRVIKSMTKQVNRIDASGVSLVQLAKKVSTTRDVIIANLRTELSKIDPRIMGNNFLVIVSYELAATIMECAKELNMVNTQTQWLYVISDTNSSTKSMNRFKTFLNEGDNIAFIYNTTDVKNVCLGGTICHTEESITGLMKALDSAIMEEFQMASQISEEEWEAIRPTKNERRKYLLEKIQKYLSDYGTCDNCTKWTIEAGETWGREYQMLDEATNAELLAVGTWRPSDGPNMIDALFPHVAHGFRRKLLPLVTFHNPPWQILKTNSTGDVVEYGGIVFNIIKELSKNLNFTFNVATVKPQSLLNASTLQSPKGDTDSSANFNGNSYITTYRVPHSILEMVHNKSAALGACAFTVTEENQRVINFTDPISIQAYTFLAARPRELSRALLFISPFRGDTWLCLSATIISMGPVLFYIHKLSPVYEYKGVRCKGGLATIQNCIWYMYGALLQQGGMHLPYADSARIIVGSWWLVVLVIGTTYCGNLVAYLTFPKIEVPMTTIDDVLAHKEMVSWSYAKNTLFEARLHNSVDKSFNIIFKDAKNIWDRKAMMGEIKSGKHVYIDWKIKLQYMIKEHFIDSGECSFALGVEEFCEEQIALIVAPDTPYLHKINEEIKKLHQVGLIQKWLSDYLPKKDKCWKKKRTIEVNNHTVNLDDMQGSFFVLFIGFLIAVIVISLEMLWSRKVTNNRKRKVVHQFVT
>DponIR100a
MPQRAKYFGVYTKVTTMIQATDFVFFLVFPSVIFNRLITRDQQECSYFHNYKMYMIHFNLSRDVKITQMVCDNSSDYNTVDLVGEFFEMNQVSLKKATLLENQIVTYDRNEISGASFSKYGIVYDAVRNIKIIQKDVSSMYKRMAYIDSYLVRIFIGVDPEMFFKYFADMDVSTFTKTARSLNVLLFSTRDVDMPMVHQLLVFLWERFSILNIVVQFPCSADYREYVSTYRPFMKTKSEYGQVHIYHYEQVAKYPQLLLNDVTDMKGYPLKVSLFERHPTATRFVPKFIRECKIYKTIPYTSKFYGCDGEAMATLSAYMNFTIHLHDGSASYGRLQADGTLTGSFKDIVERTIDLQGNSRFMMPYGVEGYEFTYIYHFDQLCVIVPKAKKLSNWLATLKILTGRFVLVSVGIVAICGIANKFFRHEACLLSEAVLELYSSFLGQSVAEIVGTQNRLSRRIFIASFLLYSIVISTAFSAALLSVYTTETYLPDINTLEEFDKIGMTIRSSINPFKDGESALYQSIAKKVRSKYQKENHLSSIEIAAASNVGGIERYLDSKLLIQTHFSDKDSKPLLHIVRDCPNSYFLSYIVPVGSPYLKIINHFLVLINEAGLKSKWLEDFSDAFVYQRRIEKLKQQASGSAEVYQAFDLDNIKGILIILLIGYCIAFIVFISEVCSMPLPECI
>DponIR100b
MSRSASKLFLLFNLCFLGQSKMRVPNVQEDFLPKPFRNFYRYCSSRAGEVSIIRLEYRGKTDLQTGEIVNSFYRNKSNILCKNYLVQLKPMELTSSASKIEEFNKLHMVETRELMELKPDFYNCDSSSIQVIIAKDASIVYDFIKSHKSQTPFETVRGLKILIFPNSNSDIKSIKAILAWLWTNCGVLNVIVLLPSSVKYRNFYITYKPFTATAFGHGQIQIQHLKGLRINTPGRINTKIPDLQGYPLIVSFFERISTAFRTVPNFLVNSKIYRHFTRIHGVDGLTIEYLAQTMNFSMKLCNEIECQYFGLVLDNKTVIGSLGKVVERKVDFQANSRFLMDYGTDDIEFTTSYMHDKICVLVPKAKLIPTWIKVLRIFKLDTKIVFLLAFIAAAITSKLTETTMSLADSVLEIYILMLQQPVDMDVCNKHVARRCFMGSSIIFFMIVSNIFIGGLFAVFGVKAYYSDINTLEEVDASGMDIKTSVDPFKGSSLPLYKRLSQKLKMELKSKNTIEFVLSGHGASLERSEDTQFRIIYQYVTHDGTPLLHMVPDCPTEFNLAYIVPKGSPHLPAINHILSIFLESGLTLKWYVDVLEAIRLNAHWNIHEKQRSRKALSLNDVQAMSWILIWGFGFALLAFLLELSIHKISNA
>DponIR100c
MLPFSHILVCSWSGTNKPNHFLNFRQFIQSKTSKMQVNVLKFLFVVNQFDFSSEKLQNEDPDNCLVFDSRKVFTNERFPPTFMHVTRLRYPEESTYESGFHDLHRSFQRPPPYNLFEITDQEVASQSVFIQNEIQDVEVVNITLNRKWHRHEQTSVYDKHVVQIFIGRDFRVFFDYFIPANLIKVSRLARTWHVFYFTSKQTNMVKVAKFLFYIWKQFGILNVIAQIPCSPKYKEAVAVYKPFMVNSKQQYGQVEIYSIASALKNPYTLSNTASKLNGYPLKVSIFKRYPTAIKHLPYVLHDYKIYKNIGKTSTFYGLDGVALSEISAALNFEIKIAIGPENQYYGYVSSNGSIIGSLGQTVQKVIDLQANARYFMNNDILSVEYTSFFMFDYMCILVSKSETIPKWLEIVYVFLTKANIVAMVAWMVCCCFNVMTRTSIVVSKQEAIMEMYCASIGQPQKALIVFHPKMSRRIFITTCLIFSMISIPLLTAKLFNTLTSVNSSPDINSLEELLQSGLYIKSSINPFSSKFNAVYEKLSQRVDTNWLNTTAIELVAQSKQWAALERLKDAKLQIASRYIDGKGIPLLHIIPEYVAKHYMGYIVPAGSPYLLLINKVVTRFSEAGLLEKWYKDFEDAFVAEARMHKEGQLLEDSRYKPFKMIDLQSVFYMLCCGYLTSSVMFLVEIIFSAKNPRIDKLLNI
>DponIR101FIX
MGSTPAHMSGSGAFKHPFSGRTGRRDRPGAPLKLTRRGKIADPPTLVNSGQSIICPQGLVQSVPNQRVAEMLAFLLLASVQAQLEALVGAIFAPCSSLCYLRAPARGLDGLLSHIRRPVYVQPLSQLSAHPLANATLHCDCFLLDTADLSLVARHLESRRNNYLIRPHSTLWIIQPQLEAAAPPQMFQPYALNVLQLQLAPNRSEAQIYSAWRGRVVPARQLDAGPWRARDLIAFRKRPLSISLFDCKPFMYLADGQARGVEVQWVNELLSGIAQRHRPVPLSENPWKDSLSSVQARESDLAGCSQYALNLLKWNVDAILSPLQACYTFLVPKAGYQPEVTFLAQAFSWPVWAGLLLSLVGLGLLGVALGVWRSVQDALIHVLQACAAGSAYSARCRPLRTSKRLFLIGALFYGLLFDSYYTAGCSSILTQPRIVRVIDSFADMVHFNVGYQLQSSTIQSDFWALNSSTFDGLAALYRRADRRQTRLDGRSALTVKSIGDAYITDLAGFPREQLRHYRVLKQCISNNYIGLALMKNSPLTRVFGAVSQRLTEAGLIPKWLRDEIQAERESQREFFKAYESEMGYGMVTSGKLAGALAVLLLGHLAAAGSFALELFVGSKQQ
>DponIR102
MAVSCCLLLFGLLLHGADGWNISASEPLPSELFKRLFSLLFPNASSLCYIFQSDSLQLAHFLSLPVTMVQYQNASILLKMERSCQGFVLSVKDVGVVQRYLRLRTVRYGVLKPHRRIAVVYERAAQIHLQELLGLYAMDVVEVEMPGDALRLRRLSANRVIFQWNLTETEFFLDEAGFAQEEWEPTAFARQFNYTFQFAVFGCEPFILAQNKRIRGGPEINLALEMTRGLPLRFKDQKPFFSAENPWAEALNLVKRNEVDMAGCSQYVANQWRHSIDFTVNQNQICQTFLVPKARPSSDVHFLIEAFSGRVWLCLLLGAVGFGAVGRLLLVAWPAGGGASAWITPMLDVLRLYSAGGVFVTGGNLASCPARIYFLFLLFHGFLISTYYSAGLSSTLTVPKLIRQINTLQDLVDYGITFQEQSGIVAAFDLVNSSLFRGLARLHSNQPRSSTPLDGLTAMTVKTLDNSYVTDLDGFEPDKLKDYKALKECIGNHYMGFALQRESPFKRRFDTVAMRIMESGLLRKWLHEQIYQKSALQAQFFSSYAQNAHYRTITARRLYGAFVLLLVGYGSGALALLVEMVFNKNV
>DponIR103
MRCSAVQSNPDHSRNVMYLVIIFIACKFATVFGKISPVSEARHEELLVDLIRMVLGKAENVCYFEDDRYGGVLPRAFATKTSNSFVILAQSKCDFYILHVKLENLQSALKHLIPHTKVIVINSKRNDDSSQWTLDSKLLYERGLFPLAVSSPEGSKVVQVTHLQTNTTLQVHRGENFSFPLVTWSPKDFLRFTGRNIVITTFHCPPFVETTENGLEGLEQKIIHELVQDWPIEYKIIPDEKGVLMNKFLLAIESVQTEQSDIAFCFLWQRVLMERNVDFSTAMFPTCVTFLVHKPKLLQSYTFLFQAFQDINTFITCLLTIAVLEIIYKVFITDLWQAKALFERSAGSHLKLQLTSSRICLVIIVTFHFLFFSYYSAKLTVLSSFPRFSQNYIRSFTDMVEQQTQWVEPKNDIQKWLKKTNDSICMGIAQNFRIGDNRTEINKKLKSGQYGFLVKRFAQDFVSGSEELDDYAKIYLRPIPGCLATFYSSIAFQKNSPFPLYLNRKISSMLESGIVNYWRQLTLRKPAYGYLKSFKSLYVDQMVTSKFDIDKLSGILYFLVFGFGLSIVCFVNELFNGRKKPVKCSSIKRVKT
>DponIR104JOI
MNVQVSSILQLYVVVYLAVIIKADNVKEIASSLVQFQNTQKLCEQCLETVVTNYRLTPDGTVISNLNVRDAFRGNVVIINLDCGCEILNQAKLQLYILDISHDQKMRNFHKRMEQQCFNSRAKYVFITDFQNADKIEVFLKLLSQFYIWQVAIIDLELNVYTYFPYKNANVNSPDLTAVKIGQCPKLSTHAISLSKQRHPEMWKNTTLKVYFKLLKPYSNELNTGSEQRVLSEIIKSLEMQVVSTLGFHKFQGIKKNGTYQDEGLKLLYQKKVQAVAGGYEAEPNLWKDFDVSPVIFIDSIRLLTPKSKEIGPWIRMVCIFTSKSIFTLIGVALVWSFFVKVAYGGDAFNLLFIVITLYNQQSVYNIGQYKFRITLYFTILGFFFISCSEVALLKQIFFTVLYEPELNSVEDVLGQELTILASSEILQSFRTSNRKFDRELSKRMLPCVTDISKCLRHVCIDRTAVMIAPAAPMIQQAVDVCFDSLTGAKRYHLGEEIGRSYLQLYFSKGYPPHERFYDAINRFVLYAGIAMKEKDHTSHRYQKILTAMPKFKSDSMQLKHLQLVLVVWFIGMVFSIFVFLVEVYVWRKMVESRRHKYECRE
>DponIR105
MQFATIFACLIVSNYVLGHERLENCLNYMLDKYSGINRAKILQNFDVDLKYPVYKLKRGHHRQLFHGTRFDLAIIRGNQSDFVNFALWNYRRQFFNPKASYILIADNASREIFRLFSTYYMAKVYVIDNKLDVYSYHPYRSESVDNPDTTPIQIGDCSRKFPNATLFVANSSKFWRNTTLRVCLRILAPYTTAENDGLEDLFMQLVQRTLKFKRKSIILDDTSDHTKGMKKLRDQEADVLVGYNSPTEETPKHFDITGAFYYDDIAWAAPNPKEMSYVRRLSHIFSLQFWIFLLISVLLWVVVVHYVQNATQFFDLIFVIFQILLEHAVSKHLIKRRLFMRISLVSWMVAFLVLSTLFKNSILVILGTEKRYPHLTTIDDVLNSNLQITSYVNLSALYINSENHVEYPFDFEKIEQCESVLGCVNKTAFQRNSVTTAPRIIVWYNWIPKYFITKHGEVLVRVSDDSITPIHIHLIASRGYPLFPQINDILCRMRASGWFNHVYTQMRLKIKRATNPLVFDAGKIGLSKFNFVFLTWIIGLTVAAAAFITELLWFNQNIIILKDK
>DponIR106
MYFVKLYTALSVGLVCNCKLLSLNQTDFGTDSVLKCLKTIDRKYFLEISKKFVVTNFVQNLNGNLPWMTVENTSEVNCLLNLCPKINLYILDLRHVSSEDCVNHLVANYMFNPTALFVIFINSIKEFNLYFLARRYVDKVLLLDKDGQIFSYFPYKYGNVNNPDLAPINIGLCNSTQEINLNSIGQKAKSWENTTINVLFRVTAPYVTGNNDGMEENCIKLFKKYLKVNASIKYLQFGTTTVPYLKQKKELESYRADIFGGHITTISSDVVRFDITPSYFYDSMRFVTPRPLPMSVWKRLYRVVPQRFWMLLLVATIISSTISKLFYQIGLQDKCFALLQILVGAPIRLHTSRVSEKTLFTAWLIYFTIISNLFKNAMLIITATSMDMEPLDTLEDIINSKLPIQSMFDLKPFMDPSSELGNVHKCFNNHMTCFNKTAFQQNAITVGGHGILSFYTIPKYYMRDGKILVHLSEAAVYYFYVQLLFTKGHPLFPQSSQIILRSLSNGWFPNEFAKIKYRVDLYVHKKSALRSEILAFNDLKQIFVFWFFGLLFSVGVLLAEITYSYFICHFERRWM
>DponIR107
MLLIIFLVLLHGFASEGNNNMDRVSLAACIVRGEELFSVAFKPILISLPISEQDPEDKSSLTSSSLLLDGLSTSMKWTVVVTNINKGKIIIPKHGRANTILNYIIFFRHSRELIEILSALGRMQVLNPHARFLIVSSTKFNLVKPVIKEIFRALHTYHVLNAVLLIGDPSSEFSFNVFKLMPFWNNTCKPNIDKDVTEIDSCTNGTFLLESEWYNEDIPKTFRSCELKVAYAEWPPYAVDMHNISTLAPSEFLEHGIDVGMVANIFAYMNVSLVFIKSEGIGEIYPNRTATGPFRTLYDQHADIAVGGISQTLLRMVVFDCSFTYRVEELVWVVPHDHLILTELVGLAGIIKFNVWIGIAALCVTTTAIILLFAKRSEVEHKMFKNPGNTVQSMLLATVNLPSGMLPKIHETRLIFSMVLLFALIFNAAYTTYLTSVLTKADLYREKYANVTDIQDNNLKVYISPNADRFFQKNDTLDYKLVQTATTCPITSYSRCLGDVAIHKNATILALKGFVEYIKNSYISTSNSYLLHLLKPVVSYQLNIVMVKGFWGYERVNTLLNNAVASGLAAKWMTVPRNNNNFISKVVVESELSKGSSTLNFKTLQTVFYLLLAGDLIAIVVFFLELVAFRHFNQVQKA
>DponIR108
MLGKILCLVSCFCCSQSANYSEDASLLSCLVKGLDKNFVNFKPILVSLPVDSRSRVHGSEILIGLRLWKKWPIILANINREALEAFKDHRTDKHENYLLYFNGSQEALKGFQALDAMLLLNPHARFLIVLHADVQPEDWAGGKIIHLLYQYYIFNAVIYIGKNLYKPQPFFEKSCKFNAEARLKLVDTCKSGKWLKDVHWYGESVPNKFESCDLKISYIEGPPHVINMENVSILDKNEFLHHGFEIGILANIFAHMNATLRFTKSEIIGDMYLNGTGTGSFLHLLRKDVDIVVGDYGATAPRMTFFDCSVPYSADGLVWVAPHYLVYSTGFISIVKTGVWVLIGLFIFMVSSIITVLGKYAENEHALYKQPFLVFSNVLTVVCNLPVATLPRNHRIRIFYPMILLLGFVFSTCYMTYHMSLIARDGLRKDKFKSPLDIANYKLKVYIVPNTKRFFQDKSSTVESFLVENAQICALKDFDTCLREIALLRSAALVASRPYIEYVQDNYIVEADYPPFVFFETGIKGSIFFYMAKGFWGVDRLNGLLYKAFEAGLIDKWTNIAISSKYMGRTDKSKLSFSGKPLNLRSCAQFCYGLLLAYLIATVVFIGELVVYRKTHSF
>DponIR109PSE
MLFLNFFQITAVIAALQALHNSELAIDFVNCITANEKVFLSSSKNIVVVLPKLAINETECSRQLCADSVVRKLFECKKRTILIVNPIMGSISMDASAIQGYFLAFCRPEKFVTILEFLSINQMINRRAYFVITSLGKDRKCENDRTVADQLAEVIYKYSIINAVLLVTEFNDEATINLYSFQYFRNETCRVSPEKSATKVNTCRKGKYDKKLL*YTVDIPKVFKSCELNVVYLDIPPYVIDLVEGRNLPKAEFNTHGLEVGVIANIFALMNITLNFIKGPGIGSVFDNHTATGAFTYLVNNRAHVAIGGYSQTAPRFKMFDCGYPYHFESIAWAVPHLHVPVVQVIDMANIIDSQVWIMILLLISTVTSLVVILAKRDQQESEVYKKILKAFENVAIVTNNLPIKLLPRSHSVRLVFALLLIFALIYNAAYTTYLTSVFTNAARYKEKYDNLEDVIKDNLAAYVSPNGDRFFRNNNTLSHVLLKEAKLCQVNEYHRCLTEVGVHHNASFLGQGSFLNYIRNNYISDNQQQLIRVLPRDVSYPVTFIMTKGFWGFARVNKLIEEAMASGLAFKWMEFEKNPISPKTGSSSSELALSFENTIVLFSLILGGYLLGLVAFSIELLLDQYHKRNQRFEYIP*
>DponIR110JOI
MKCLFVIGILINFFPQATAFNNNLRSNVLKAPVKSQMENWTLELIPARVGEKQFTWIIFVNIFFKIDLPVTVFDGKKIFDLPPSYADAPLIVFVKFDNMPSLEETFLQLNSYRNYFNAGKFVIIIPGPPAKKLCQFFKQSLILYVVFIEIFENGYLGIYSGECNRMQPNFLMSLNEYLFASTKSIRVCYYEKSPYTILPHSDKGIEQRVVDLVGRYLGMSIEYIKCNISSLCNENVPGFEIWAMLYNHSCDAIIGVLPCQKIFRDFDVSATYFSDAVVLIAPKNQCVRRVGFLKISMPLIVFISSTYVLVSYVVCSLSKLVNQETTLMWAVKLQVKSSLLSIFLLSAVAFNGFVQGQIFKTLMSSREHCGAESLEELITQKEPIYFEWPVLSDFVEKLSIDRNLKVEWQPNMNEYLLDPKTNHIVRFLSYKYNFPQVPTTNNEETMFREVETLSLIHIGIFFYKKHSLIANISEALLFVLQSGINEKFVETLLASAKKLEVIDQETNKFITIKFEELEWLFRWYSLGLIMSALVFCGEIVLAGIVGSDAELAN
>DponIR111NTE
VESSILNMTAVYLGVNISYLKYHGPRTYRCKPGNHSKGIFDHLINHTCDVVIGTNPCVDDLQAFDLSVSHMEDGSALVVPTANCPRFVGLVQIRPELALAIFGVFLALCIIGITVLRSPFKASFQSIVRDQYKTKFFVIFPLLSLVLLMEGLMQGTIYHMLVCYVTACQARNVDDILARNMKITVESFILEDLIETTFKTIDKNQLRKYWRNETDVEGMDPNQNHILRELIFKYLLAKVYTQENAATFKLVQIIKRVPYNLFLSKNHPLLAEINEGIMRLQQSGLSGLLIEKALGYKNWKQGVKRSQIQTHFTPVKIREISWLVIDYFVCVFISFLVFLIEISVNQIGGEMISPPKALTWTPL
>DponIR112NTE
TAGVSEFFNSGSLQAILAHLENNSYDVATGPLFINSLKVDYGPVLYKDSYIFAIKKFKVEVRKMYITVFQSTVWRCWYATFLAACFFYYFTNFSLGNNIGLHKSLLDILRLNLGTGLTTRRFTSLKVFMVSYLLANLIICTVYTGRISSILTASHFEKATIKKLYSIMIRPDIHYLYSAYMDSLLGVTEVGKRRMLRDGLEELLIKTNWTEWENLHHVIFKENGYYAAVTLKSLSLVHPSESELFDTFVAQQPFTWLMTFYISKKSPLRNSLKFWTNEMFEKGLTNKWLADIVEENRKHSRVRKQQPDEGNAISFKNFKEFYVVPGVGYGCGLGALILEFVCFWMESRFRVQERVVALLLLLKPPEDLWRK
>DponIR113
MAGLAISLLLANAALLASSKLNSIPKRVPQVNLDRFLKKYYAESYTNVVIADYHDDLTSASEELLFRTNGAAVKSFLDNLEQTPRTFVIFPFGSSGLTEIFGNISESSMGLPGASKYIILTREEELVEDFAQILWKFKLPFSFILAYKEAVADAKVFNLNTWNCGSNISSSFISSLNGGSDLSTIHEWNFKSQFAGCPIYALWTVMPPYVNEVNTSRQGIFVEFLDAITSIGNRPIVYRPYDPVYLQELSEGYNFATLLEDLDGEFGQLFVGPVNIHVTLIFDISPILIDNSLLFLVPMPYSSLTEQMLRPQLITLAIGYITLIVTMVVMLYYMSKNTVDHELFSSIMKTYFLFSGPILGISSMHRLPKTRSLQIYVGAFLLQSMTISTCIQGSIVSELSGTIYGDPIENNDDLLNSNLPIKTISGVAFLFRIGFHERDGEIYKRIQALEGAPYPFQAGNMAVEKKDFATIVDTGYIIMRPNILRSFSVFEVYGMKQNLAMPKNSYFTEQYNEWIGHLMEIGVLSKFIKLYQYFYALKFYVEEDKRSFVVTLEQLLPVLSIVGAGYFLALLIFVMELAVDRWQTIEFKPARKSRKISI
>DponIR114
MLLGAVVFLLALLGVEGKIRIQLPTSSQCLREVLAHVGPTRSIQILSGDYADLKGQTLIGAPSLAEAPQVYWIASQSSEQLNVTLKALVEAPEYKSATFVIVADPTTEQSAVDILWKFRLLDSLVVSSQGIFTVALIKCGATVRAKKVGSCTSPDLQEFDFKQAFLGCPLKVLWVRYPPYMYEPNQTSGWKGIFVDFLEAVGHGLQRPIQLAPSDADYLDEVYQGYSYDSVLRDLQEADLFIGTADTRTAELFYLSPIIVSDYVTMLAPRALVDYWSHLRRALSLTLLILFGAMFFSMAAVLFGLSQLRDGASRVADIVMLLYGVSMGLSGHARLSDYSPLRLFLGLFLVVLMVLSFYLQATLTSVLSGPTYEPSISSIEELVESGLPLKLTELFKLVFEFGTGSYQKPHMSELAKRIEVLDEPLLLNVLDAMIRDRNFATLMINAFMFMRPNLEGTFGSFPVGNIDLCFAMGKNSYASPPLNAWIARALETGFFEKFKRLHHFELALKWNVEAAGRTFVVSWGQIAPALKVLGYGYGSAFLVLVLELLLAQLHSRLK
>DponIR115
MRLLLLILFCNISRCFSKIFPEQAQNHFSCLKSLTKSWWGPNAAIISENDDLLQNFIQFPNRIFTIPHASGFFENAVEKPISYLIIPNSTSSLEAVLEDLVESQAFQVSTYMIVVPQDVDVRNVAAVMWNFRLPNSLIIQTNSLNSTLSIYSTHIVDCGSYSTAKHVLDLFANASCPSGMKISQFSFKEAFLGCPLKIVWVRTQPYVYESDNPWGWKGIFIDAIEELGRLSGRQIVFFPDDLEFYEDVARALAYDSVITAMENETELFVGPGELGLGEIFDVSTIIIESYLEMIAPKPLANHWKKFSSTMSINLFTIGCIISVLVVTLTHFLNSYRSREGTLSRTQIFLLLFSNFVGTGGFGKLSSNSSLRILFGFLILSLMVINVFLQGSLTSLVTGSMYGPPISSMAQLIESNLNVKLTAMLKSFLEINDPKNKEFITILHRAETSQHVDFNYIIDQLIKEKDFATLTLEALVLMRPNIKKSFSTFTYLTVHTCFGMRKNDISSPPLYNWILTLVESGIIVKFEKLHLNELALRFSVDVETNSYTVNLRQIWPIMSLLLLGLATATLGLACEFLYFMLSKLLAAYKHKLNWKT
>DponIR116
MHFVTIVWILSFVHVDGKLKSLQTNPLHSQLTSGLTQLFNNKAIVGVVYSKSLLEQDQATHWLQVDSMQRIFVLFQLDDKGMCKYNEVRLRYLVFFVEEGFSKLDAFHNCTQAWTSVSTFYFVLLRPQQHKVRTLAEDIWNKHKILNYLLVYLGEDQQVRWISFNPFTKAFSTNVTGKITNLQGFQLRAIYTVNWMESTDSKLNDHIIFLKYVSRMLNASYQILLQDSYNPYAQLDKILRGEADIDLNPAIVDWAILENCVGVSYGGPLVTLIPKQSSRASTFALLVFDYYSWLAFAAVFFALSKAAQCRAFRGFEHSYKLLGLSRAILSFFFLNLFQIYIISALTASSKVHNIDTVQGLLERNITIIVPIRMDNYLPLHLQKHLRTVYISEAYQMLIGSEEPSPDEAVVIWQISFDKLRYARPAALARFYTLKEPIGVISSARHSKANSPFKDSFELALSRMEELCLSKISCQSWNREKPEDPDQQHQLGLGKLYNVFYILLLGFTGSLGAFVGELLASRHHRLRDL
>DponIR117
MYIVSILLLLAQSIQSFPQPGYPAEEMIRHYLSNGSFHLQNSRNTIALVNAHLVGDVVPKWSVQIFNGGPMRELVKLHTRFEHVIVFLQDLRELNGTLQEFLDQPAVWFSEMQFHVFIIDCWRVSPKALKRQMALLWNQHRLVNFRIVIWEQSEKRMQVFWYSPGQERLFNLTKSFSSQMDTVRNLAGSNLTVSVITLGPTEAVYENEVCTQGRLCVMLNGFLRYIKAGGALVVPESNISMMFRVSKKLVMEGKADISFGSHWLREDHLMFSTFSSEQAAVVAMVPRAKLRPMLLNVVYIYDLYVWSLIVFLHVFFRLLLSYSKLFLKGSLKMLLLSSYIFSIYFQSTFQGAVITALTSPKYERDIDSVDDLMERGLTIYGEDDWAFLISSKLKLTHMSYLDQGVELGSTKAQQAYLLTDYWAKEFLLFQTPDGLFFANYYHIVNEPIGMGRITYYIRRNSPYREAFNSFLYLVNDYGLNMIFGARDFRFVADKTVTRLSLKHFHGAFAPLFCGLAVATLVFFVELFWMKPTF
>DponIR118
MRNLRNIWKVLFICLKYSDSSILTDPSRIKEVSTFLRRQALFPSRNQQEIIVGAFLLNDSRAEANDVFTEWLFDLKSGTIPGIKIMTKYPKGQQMPTFTDTIVFLDHIDKHINATVSTFLNEWYPEKIWFRDSRYIFIQSGIFHDSVDSLKHLVKLLWIDIKLLNFVFICILDSLPDVQALGYNPFKDEFQTFSAKQLYTFQDFFPNKINNLCGQPINVAYTVLPPYVTELDGKIGGSDYDFTRTFLRKINASIKEIKHDSYEGIITDIYRGRVDMVGIGFFLSEGFVKSIGYPHAFVDVMAYVQKSKPVSAFTKILYIFDKPIWISMILVGISYRTVKLTWIRLYSSTLERNKPDTGLKILIFVISIFNIIITQTFQSWITTFLIYPKQGKDINTVDELVESNMPVYSVGLWTILLTDKLRNQYVFFNDTLPLPDSDAVPINEAYVVSSDFITSYNMSQKYHYLHQVRSIIHQLFDKNKTKVIALQVKESVGNAYSVYYLSPFTPYNKILKNFTFITLAYGYTSKHWGFYDPAVTDNAHVTQKLQLNHVVGIFHFWSVGLALSTSAFAVELLWFRYATSMKVLKFVK
>DponIR119
MKRAQKKCLLLFSVLLKLVNCSVLNYNLSNTIALILNKSTLYPDQDIEQFVVGIISMNQSNLDSSDLLTDGLMHISSKKTFGIVIMSKIPRDFTPISFSHTIILLDGFEENLKTLKPLLHKSTPWSSESRFIFIITKVLNGTLVGSLKANIKLLWSDVKILNFIVVFIVDVLKDPQLLSYNPFNDKIYNLTAFENCSKQYFFPNKVANLHGYPLKTSYCLSPPFIYFQDNKLVGVEYDFSTTFLKHINATYTAVQRNAYVDVKSDVLSGRVDLATIGLFLFTYSLGHVAYPHGILDIVALVDRAEPIAALASLMYMFDVDTWCCIFAVLVAACVFKWHFPENVLVVLKRRRATGGFRMFVISLSLFSTIFSLIFIGWITTYLTYPHPGKEINTLDDLIESKLPVYAYSTWKELLTRRLDGQYRYYKKEWVWLKPVDNGPKGAYVVSYDYEQRLLKIPQLDGQSPNLRQVEVQERLGTGYLIFYIGNKSPYKTLLKTITLRALAYGFNSKQWGGFQRMSTDTLRDVSELEMSHLEVIFLYFLFGIVLSVLVFVAELFWFYRNRF
>DponIR120
MEILFITLLLPQVWSREGFRSYADLKLGNLSTELKLYVEYTKPLAPFYMCNAFVSPEDTFCGDLITGYLKTTRCTKFVSDYSHGINLKDTYTSVSFLTMGSKDQFNRKLQQMVESDYFSNRGKYSFIICAPIRDPDWVRAASRRIWSYRILDFAIVYPNGTLKVSTFNPFDGRLDITDIQEMHPGFKQFPDKLKNMHGYPFKVLTITTAMSAAGKFSNFEYNFAKSLAKYFNLTLLQVKIDQNRSFNSYIYKRLASENIELYPHTLTADGIDVPKKYSKKVALLNPHIMDNWAVMVPNPPMVKKWKRFAQSLIIEVLPASVAVTLLAAFLNKHLTRRSKRLDLLGFVAVQFRTSQPSFISEKSFIKCSWMLWCITYGTIVDLINLNIALVNHYKHGISTLEELGQSPLKVYALWLPMPDIQNVTVVGRVEWMDRVLEGKGDSAFIAPNSQLELLSHWLRNRNKRFNFRILDRCVRTGYGGFVSKGKSPYLRQLENLALLVRQMESTSKLPYRRNVAMNHDKHSKVLKTEEFRGPLVVLMLGLGLSFITFLIECFYY
>DponIR121
MNTSSMETLANLFLLLLVSFRESLCELLPGSEPIQMAKQVKTYTQFTRPKNPYTTCNMFVLSDGKSCNDIWSAFLKASKCAKHISTRINVSHIEDTYSTVTVLIIENENFAEHFKRFVQSKYFTNKGNYKFAFCSPVSDEKWILQICEKIWNKRIANFVMLYWNVTLKFASYNPFNRQLDIVDAILKRSPEFPDTLSDMQGYPLKILDIPRYVTFSIEYSYSFDTNFVYALKKCLNISLIKVLIAKDQSSMDTLFLRLSTEDIELVPFTQSVGFHWVPNNYSQSVSHLSINTMNSLMALVPNSKQISQLHFFFTMLLVVVIPLLLSISFMMASLDKFASPTRKTLDLMGFLAVCLKSSLPHFVQVKSPLKIVWLLGCVLIGIFYDILALNFALVPRYEKPIDSLSDLRAFNLPIFTIDFPLPPEYNVTRLRKTAWRDKIQANKGDAAFIGAQETFDKIAKWHANTRRPYNYQMLKEVVVPAYGAFLYKAKSPYAHKLEQLILRVTQMGATVEVPYRYKPDQLTRESNQFLVFKDFLGIFAVWMTGMCTASVAFLLEIAYRKFKGIISSLCNDS
>DponIR122JOI
MWPTVILNLCWVIESCCLMQSEVALEANSLTRDYRLYLENVKMPKHFTTYSVIITHNSPSCYEGLAAFSRAKGCKKLIFSEEEINAFSKFVDIMSIVLIGSVEQFHFILDTFVGSSYFNNRGAYKFTICEKVFDPATIEQLSRAIWNRKILNFVLLYHNVTLKLAIFDPFRNKTEVLEARNFTKEVEEFPDKLVDTNGYPIRIMTCSATTAVESRYNFDVNFLDAFQKFTNSTIILNDQPLDNMFTEKVFTLISNFEDDLCHITQPFNNDEISEAIKQNVTCTQPHMLNNIIALVPTPHVLPTSFSQIMSCFTITLCVIIIVLVALCDKCLQIYHSPTKLKLFEFFATGLRTSVPSFIKNKSIIRSFWFIACVFFWAVMDVECLQIILIPRYSQKITTIDQLKHSGIEVFDYGYKIVGLNSTTVALSKLKPMILQNEGNATFIGSFKTLNLYLKLLNNKKKIVKYEMLEQDVQPRYGCYAIKKKTPYFDKFEQVAQRIREMGIQFIIPERYKVGIEVKNSLTFATLVSAFLLLQYGLAASFVVFLLELFIVKIFNNR
>DponIR123
MSPGFLVLFHFVVEIYALLRFEELLNHHQKLEEYKEYISNMRISPERTCVILNMMNFDTCPDMLVEFAKANYCPKLILTKEALGSPMDFGSNLIIFIVSGAEHLLEALKKFSATTHFASGGRFKFVTCKPIKDLEELHILSKEMWKRKILNFVILYHNTTLVGAIFDPFRDQLEKHPARILGSEIDEFPDKLKDTNGYPIKLILCPNVTAVHSRHNFDFNFLGVFQQGTNSTIIANNQRPNFMYGPILFNLLASSDDEFCPITQPYYLTNVSGIKDEVTCTRPHMINSIVALVPKPQVLPPNFYSALKLADLLVFHAILTLVTLLDKYLSLHPQRKKLNTFGFLAASLRASVPSFSTNKTAIRYFWILTCLFIWAIIDVEFLHVLLLPRYTKKITTIQDIKESGFKIYSYGYNKHVGLNGTDVGLETLRDMVMNNCIKAIFVGSYKSLSLYLKVTLNKQKNLILEMMEEPLKPMFGCFAIKKNSPYFGKVEELSYRVQEMGVKTIVPERYKRRIDEHVKLNYETLESTFLLLYYSLLLSSLVFMIELGMFYLTRRNNC
>DponIR124FP
LNRTIIHTRLVCIFSAVILPCFSCHLTTNQLDADQIASEELEDIEDYLKNADLNGNRCTIYNIIEPIELGFCRHFVARLLKKIKCLRIVLNYDNLNYMMDTIESATIIFINTTDNVDGILEKFVSETAFNNLGKYKLIVCERLSLRNEVLNLSETVWKHKILDFVLLYSNTTLHQAIFNPFVESQLSIFTRDSLKDSSKEFPDKLQNMHGYPIKLLVSKSSMTITNPRYDYDLNFMDILKTYLNATYQSNYYTLETAYYKDILQLMANDDSELNPYTLPYGFLLDLPENIFNEPQKLPNRLIWFSGRVWVYLMHYSCCICMAVMDKCLFFTNRNESTQMEIFHYLTSSVSMAVPNFTKNHSIIKLFRLINMVFLNKLYDLTLLNSAIFPEYTPKIKTMQDAVENGLGIYAPGPMENINYKINLPNGSAWKDRIMENKGDAVFLGTYKTLDMFGKIYVHTYKTPFNFEIMNEPILLKYGCYIMKRRSQYKRKIYFMVARVAQMGIKQITDYNYGNLFETNSTITMTTLSRTFLHLSIGWVATTILFFSEIIWKKVSSAYKKLLRVKT
>DponIR125
MFLVVSESWITLLILLQTPIDVYGMMNSTNLMKMHRIYDEFSHYLHTTRPKSSYATCNIVLPENEAKCSDDIYSFIHASNCAKIIFCVENLENFSDTLTTVTIIFVTELRQLYDILPTFVGSTYFTNLGNYKFIICSGMVNHKNIYAVSQLLWIHRILQFVVLYHTDSLIHVTFNPFLNNLEVTETKDFLYNTVEFPDKLRRVNGYPIKMIIPESHKYSAMQMSRDFDVNFSYAVQKYINATIILDVHPTNSINSPEIFRLIALTDAEFSPLTQPFPFTGIDENITNLVGCSYPHLMNDIALLVPKPRACWNSFLHWLKPMYAVIYFSVIIFSAILDKYISKSPILLKNQSFSYITAGFRTRSCDFERNKSIIKYFWILNCLLMWPVIDLKILQVIIMPKWCTEISSIEDLRNSGIKIYSYGYGSSLNLNITQTTGITEFANKLLQNNEDTAFIGSQRIIQRIMQRNRDNNRKIVHQLLPDPIIPRFGCFIMKTKSPFHSRFSTLSLRVAEMGAKLLTSNNFIKITDVKNSSLAGSFSSALLYLAIGLTISALVFAFELLVFHPARTLI
>DponIR126
MIFYLLKYLPALLIIAGFSNAKISLETFMGSNFVKSSQFIRMPQSENRFHTLNFVYSKGQPYCVPVYNLIVKAPLVPVVAVELSSSSAPKALLDFHTTETLLLIDSLASFHDTFDRFVTSEYFQNSGKYKLLLCKEIATDVELLKGLVHLVWKYRMLDFVLIYFDQTVVNEVQYNPFSDELKVVNIDDVGEYHEEYPDKLKNMNGYPMKVLGLGEVTVVLRTERVYFTFFLDFPHYIKSNLCGFPCHFQESLKTSMNASLIFKYLNIDESYTYNIMQHVSFSDIDVCIRPQAVSKRNVPEMFADKVEFTYPHMIDNIILAVPKPTKFKKWTLVIFSYNITVFGVILILPALMAYLNKTLSLTSALNQLELNFFVLSLFRVPVPGTVKNKTVLKAAWLLFSLSISMLFDSLYLKKLLTDRFNSEIKTIEDLKKSGLPVYACRLQNLDPAKLNLSFSYTVLPRTEWEKLIIKNDGMYAFLGTYTDVNFVAKYFANLHIEFKYQGLNQPILPKLASLIVRRKSPYIQKLGALAAKMMEFGITKKTHNTFKSITVSDVRMTFNHFLGVFLILACGLLLATAVFVFEIFNVFQQLYGWFIQIQCKNKLV
>DponIR127
MNVLVLFGVTVVAAMLHIENWHEKMRKSMDNFAKYSRENYRQSTCNNLISDLDRVCANRYNYIFRKAKCVQMMASPNNTNVLRDTSSTITMIYVNNSSSSYERVISTLLDSGFFHNTGKYRLCLCGKVRDQNFLKEILGVLWRFRILNVVILYFNNTLREASLNPFTNTLTTRSFASSLPEDFEEFPDKLKNLRQYPIKVLTYSQYFRLKNEYVYSFDRNFLKSLETEMDLSLDVIEMNEDDSTIKNVLWKICYSNEQFTVVTEAVGLNTDRHDEAFLNCTHITFPHMVNNFVALVPTPKPDSVWYHVVYLLNLKVVGCSVLGTAVMVFLDKHLSLEKKPQEWKYFSFLKVLIRLPVPELLKKRSIIRGSWLFAGLLLTITYDYLTLQAILARNQGERIRTLKDLNHTRLPLLATDYIQVELPYEIIKKSAWKEKLLTNKADAVFLAPYTVAHKFVHYFADIHEEFHYTIMEETVQPALGAFICKHRSPFLDRIKVLSMRVREFGVAAHIPSKRSKIQAADTVLKFHHFVGVFILFIAGLLLATVAFIGEMLIKKYLEGARL
>DponIR128
MAVRCICLVLLGAGCMAASLRQSELLKNIHQISPVRNFIIFTESHAVQALIKPFHQSQPVVIVDLTQQRRSENYNTTFRRTLENYLCNYKNVYFTFLLHPEHFAKAFDRIASFTFWKARQINIIVANFTMDQVRACSQWAFQKYWATNLIFTQRDFRLLMRFDPFRNATTTEQSASLIFQNPTSNLQGYRLKIAMIPSITAKWNGSHFNGRDGILMTEILRQFNATAEFRRFSVAEYGEFSSGSLTGIMAYVANGSVDANFNSRFMSREVARYVDNTFPHEMDNLIILLPIHLSASSSVWIVESVEILVAAIIVLMLTLLFLHQHLKLPYSLLPILAVQLMTGRAINLPSSPLTNIVLMSTSFFMFFLISTFQCRLISVLTITSGSSELTRIQEAANTGYSFNTEKIFRTALENFEGSDTQSMKKIMSRNHFYETEELLGKFSKCSKSEAFITTGKGAHALFQGFKGGQGCFYKLKAHLNPVQLTFVLKYGSPLLGKVNVIILRTFESGLQRVWGQSAPSQVDMDGEKVIKFENLKTQFNCLWAGWILGFLVLLVEIAMKYWRNVA
>DponIR129
MATLMVHYPCQLSLGIMDELQKNFTVFFWIMMAGGALRFVLLSLAGLNLGQSGPNLEILLANLHQLQPIRNCIIFTESDAVRDSIRTFHKFVPVIVVNIQERRAGEDYNSTWRKSIETHLSNYYNVYFTFLEKSQQFERSFSKIASLNFWKARQRNVFVGNFTLDQVEVYSERAFRNNWATNLVFTNSSFASLSRYDHFGKVLRTQKSADLIFLDTASDFHGNRFEAAMFPSLLARWNGHRYEGRDGSLLLELTKQLNATVKYRHFPAGDYGDIYPNGTCTGTFKEVLEGRSHASFNGRFMAREYLRIVDYTYPHDIHSLVVMLPVRSKAEGNLLRVLPLLPHALGAALLVLFDVYLKFFSHTPLGKILLVNTQLLANLPVYPLPVKYYRMLLMALTVYYFYLIADLQAKLTSVLTAKESEPELTRISEAASLAYRFSTEDIFRITLERFEGADQEYVSEILGKNSFYPTQEFARRMSKCVKDEAFLTVEKLAAAYTQLTVDEQGYQKKCYYKVAQQLNPAQLTFVFRYGTPILGKVNRVILSSIEAGLMEFWQRSRRNVLRYATARSPTQITFGNFQLLARGIWLSWIATFAVFLVELFLGRLHGGQPQRA
>DponIR130
MIFRLAGLILLMSSTTNGTKLFKHMLSASPDVKNCLQTVNDEHNFWSLVLIHGKPEIGGLQQALKLPTYSLNVNPHKPAWPPQASIMENRLLYVIYRAELESALSILRQTGWWNRRDKLLIFQDNRLIQQNLTGIFHKCYQSTQFRALNVALVSLVGETSEIQAVYLNNPFFHQLSDRSNCSDLFPNYFNDINGYNIPVSMKLSLMFTKSGNVHLGPEAKFAQSVIRAMNVRYSEETDRDYGYEDIPLTGILREVSTGRAAASFNGRPLTFKLQELINKRLLESSYPNYQDNIVAVLPFDYAQAKFLKAYYSSVLIYIAVSCFLAVALYLKIFVRSLPNEEICTIMLSLHMNQVVSHWTARPLKIKIVLMSLMVVCFFINASWFCMLTKAVTVPVHPKIAKTVQQLVSAESCQLKVSNRLQKTLRDVLDGATFAALNNSRLDVMESDDAALMFSQFDFCNPQGAVMEQLWATKLRLTLIRKKMKCFITLRESLVPAWATFPVTFGSPFLPQIDATLARMFQAGLHGVILRTFDYKVNPSKRGKWFYRSSYHNTPLSFFSTTFRMLLVGHTVAIAMFCLELIYFNFKRVE
>DponIR131
MKSMMEVKLLVFALTLVKCRTLQHLSFPDLTDYHQCLKVFYKSQPVWSWMVLHEEDKGQPFDGLLNVIYRIGVPIYNYDESSTANSGTKWFSAHINISTMRLESKIFILSRNKFHLNLMMDGSQSFRRGDKILFTNYDMKKRVDFNMVINYFGMKTSTVGLTRYNLLPIVAFLFVNGSGKAHPVTYNPTHRSDIHQVDRTHLTCDKLYSNSLDKLIFQSEHFTIAVFHSVHALKSGEEYFGRDAIIAKILVGCTNFPYVYASPSDGETYGDEESRSGVYGQVVRGQAQMALNSRLFLTKILTDNVVEHTYPYSRDDLIILVPIEVAPSRLFYFTYYSCGISIGAILMLLAYFRVSNQGKSFVDVLLIFLQICIGKALPGAEQKAKFFGIIYMSMMVLAFYGYTLFGVQILSALALKPTELSIKTVEEFANTHYRVWTAHKTRAVLAEAYGDDPVAARILSRLGVFNSSDPQAEEHLIRNRTEHAIICSKSTALYYMNVHAVQSMPFHYNMVPEAILPSLVTYILGYRSPFQDKFDQLLARIIEHGLLGNYTENPAKERAKISDQVEPFGMRKASEKMAWIVYRVGVGFACFVFLIELIVWPYFFQNALI
>DponIR132FIX
MAQRKIAIIFGLIALIGTTLIEIAEDNYSNLQTCLRLIPKGEGHWTIFHSNKVRGIVKAIHASQVPLYNLNFHPKNAAFLMQAFYKGNRTRINTFVTSEGDFRQLLKISKKTFANQGVRIMILKIQWQTALLRFDAFRLIIPPTCHRKMALFPAGSAAMKSCHGTFPDVLRVHYRPQRPFRMSIFSSTTLQNIDNRFQGRDMDLLKPLLDHLNMSYEFTSPMDGITYGDEANASGAFGEVMKGEADLAANSRIINAKYYHLVEYTYPGVRDDVIILIPVAHQLQEILYLTKMGLHFILPAMLCVLIFFKVSSSASLMEAFLIFIRICIATTPGRSYNSKGFRIFYMSFALLAFFGSSLFALQILKLERFGFPLVEIKTIEQFAATSINIFVRPGLWEIVNNSLENSDFRDSIMSRLDEVSFGPSELSDEWSHIMNCSACAIVCRKSTFMRYIQHLKRRARGKCFSLVTEPLIPSLNTYIMSYGSPYYEEFNKLLWRLVETGHAVKNKGPDDPKQESMLRDVSTLKMPFLDNDLWIRYMIAMALATLVFILEVIFHYCKTRHAKNTNK
>DponIR133NTE
VAVNIIPPFTILKNYAPTRTKYQRVTRSQITGYELETFDILLKSENIKPKYYARVANQDMYYGTILSNGTTTGMFHDLQSGQFDAMIGYVKDIKFLKKYFDVTSNWYFDQLLFCMPKKYTNYQWRIIWNLISPVLPLILFVWIVEQVIVYWLLQRKLSTLANVFLDITKLLTGKALETSGGRRTRKRYPRLAALLWIVFQAFFTAIFQSVWTLHLSNPKTGYTLVPTSIDYLLENNLKLFYNPYDRKYFSNERFQVLNNSEHCFGFEECIEAVNSEPTSYTILSTALIHYKFADPQSPEFHKDWRCFSDGQIKSGNFFVFQKNNSLTKILGNKLLWLASQGINLSQVNKFIKPQIDCPKTIIGSALGMKNMRPTLYVLWAGHILAVCCFLIECVVYRIKRK
>DponOBP1
MFGFRKIFLVLVLVVFESLALQKNNKCDIPLSAPKRIEEVINTCQDEIKIAILSEALEAFKVNEHKVVSRAKRSAFNEDEKKIAGCLLQCVYRKLNAVNEYGFPTVEGLVSLYTEGVTQKEYVVATRQAVTKCLENAQKTHEISTKTVEASKSCEVAYEVFDCVSLEVAKYCGQTP
>DponOBP2
MNKLVTLYAVLLGAACHLAQTYDFQDATFNEILSSDFEDIFDSLDNTYLHPRAKRNEEAVNSDEKCRRRHHRKPKLCCGEDVLDSLQEKEKEIVRLCFKDITGGVKESKPDRGFGNHRNFDLFSCEAVEKRKSDMICVEQCKLQKQGLVSDDGSPKPEQISTYLKEAFTTQTWFEKVSQGIVEKCVNEAINATKNPVKFYTEGNKLCSRSGIVLKHCLFNSIQLSCPAGQIKDKNACERFQERAKKGKDLFDQPPGPPPFDDNREEQI
>DponOBP3
MSINEIFVWRKLNIDLKMKSLVALFVCAFTATAMADAEINQSTFEAGRNRIMEMSRTCDENPATAVDQKALENYLESNGPAPANAGVHALCITKNLGWQNEDGSVNKPLITEKVKAIFGSVDAKIERYIEDCTEAKAKPEDTAEQLLNCYRKHSPKTE
>DponOBP4
MRSFAACCILVAVLQVRGAPLTNDQKAKLDAYQQDCISESKVNQLLIEKSRKGIFSDDPAFKNFLFCFSKKAGFQDANGLIQKDVFERKVKIVVDDEALVSKLLEQCVAQKATPQETSYYLAKCLREVAPNMELFKVAPEVVYVSNEKSRQALLQHKECAAQDPLGQEAIEAARKQGVLFEDAKFKDYIFCFSKKSGIQRDDGSIDKDLFYKKFGEVIDKPAIVDQLGQKCLLEQDTPENTALFVSKCIHENSPVYLEIFPRDLPIPEEAAKEIIAHGRACIKETGIDREILEKSREGIFSEDPIYKEFTFCMGKQAGFINEAGDVLKDVLKEKSLKLFNDPALVQKLIDQCIVKKETPQETSYHAHVCLYKNSPGHLALTQFGAISQEKKEKKVQIIKECAEESGVSRSAVLSARKGDFQDEPLLKQYFFCINKKSQIQNEAGEYKTDVIRKGLTELFNAEEANRIIEKCARIQDSALNTAFQSFKCFYNEAPEITGVF
>DponOBP5
MKTALKVFLVALAIPTIMGMSDEMQELANQLHTTCIGETGAAEDAITNARNGDFSEADSFKCYIKCLLSQMAIIDDNDGTIDVDAMVAVLPEEIQEATEPIIRKCGSIIGANPCDSAWLTHKCYYKEGPEHYFLI
>DponOBP6a
MHCLRVCLIVFFSICGFSSSLKITLPPELQEYVDDLHKLCLEKGGLTENDHQTYNINDKNEKMMCYMKCLMLESKWMKSGGEIDYDFIETQAYPEVRDLLLSALNKCRTIEEGADLCEKSYNFNKCMYEADPVNWFFV
>DponOBP6b
MFKSVSFLLLILALGSLDAKITLPPELQEYVDDLHKLCLEKGGLTENDHQTYNINDKNEKMMCYMKCLMLESKWMKSGGEIDYDFIETQAYPEVRDLLLSALNKCRTIEEGADLCEKSYNFNKCMYEADPVNWFFV
>DponOBP7a
MKVFIVAFVVLGVVFAVNADLTEEQKQKIVANGKACVADTGADPELIKAARQGKFADDAKLKDFALCMSKKIGFQNEAGEIQSDVVQQKLGSAIGDNEAAKKLVEKCLVSKGSGEETAIQSFKCYYENTPTHIAVF
>DponOBP7b
MKAMFVTLTVATVVVFASADLTEEQKQKIVANGKACVADTGADPELIKAARQGKFADDAKLKDFALCMSKKIGFQNEAGEIQSDVVQQKLGSAIGDNEAAKKLVEKCLVSKGSGEETAIQSFKCYYENTPTHIAVF
>DponOBP8
MDEPTFNRFAYLKANFPIGTQLHNTSPRICILTMKLLIFASILVCASALDQAWRDHMKEKLTEFGLECAESEQATSEDIEALHNHKPPVTHAGRCVIFCVSKKLNLMNADGTLNVTPQSDWIEKVKETDSEAFEKMKTVYHHCADTVEVEADACDTSLSYAHCIKEEGHKVGLYTVSAD
>DponOBP9
MKVLVVLCIVLIAFTLIVSAKKNKSNDEEKPKSYKKVFKECQKKDETRVDASIIRKLKKHKQVDLPANFGDHKLCVFKGIGLLKADNTVDEDKLKKKISSAKPQKDNVDSIFTECKSSKSTLQETALNLDRCLTTNSIEF
>DponOBP10
MLTKTILIWAAILLTVFISTGNCRLTEKQVAAAVKLVRNMCMGKSKVNPEDIEKMHQGNWDVDYEAQCYMWCGFNMYKMLDKENHFDKKSALQQMEQLPIDLQDYVIKCMGQCENAVTNFDDKCVVAFEYSKCLYFCDPEKYFLP
>DponOBP11
MKSLVVFCALLVMALAHDPHGLDSVHKECHNEVASQHYLCMAKGLHLVTPEGKVNVNGVKTHAGHVVSESAKIDQIAKECAVDHASTEETVNHLFKCLEEKHVLSLAGHVAPQHHH
>DponOBP12
MKLMWILVLGAALKKADGAMTEAQMKAALKLIRNVCQPKNKATDAQIAAMHNGDWNQDKNGMCYMNCVLNYYKLQLPDNSFDWETGLKVVESQAPPSMAGFIMETITGCKDAVKTRDDKCKAAVEITKCLYDQNPEKYFLP
>DponOBP13
MFPAIKFLIVLGVVAVATRADRQQVVDFHRPCLDHHEIEDDDLHFALDKIKMRDDDEFYLHFFCVAKQGQLMTEDGTVNTDNFETNMKGIIDEDNMENVAAIVRLCLIQKDTVLQTIRNAVDCFMGKDHKL
>DponOBP14
MRLHLRISKMPVTMNQGCFLLVVSAVLVFAEFDQTSLPPETKELMAALHKNCIEQIGVSEADVDQLRAANFEEDAKLKCYTRCLMAESGVMDENGAIDVEAFAEILPEAVRGNIQTIFRRCSLTNKDIEDQCVKAYEMVKCWHKEDPESYFMI
>DponOBP15
MMTAFLLCVLMAVVNQQVMGHPPRGPPGPPPFLGHPDPESANECRTEVGLTSEDRETKKNGELTEKELCFIRCLGQKNGALSDAGALNIETIKNDLPDHLEDSEAVIACLKKVGTVTTCQHIKKVAKCYPEPKEPMDRT
>DponOBP16
MGPTILLLVGLVMMTNAYVPNVNNKIRDFCIDDSGVSIEMVENLLANPEKQLIDVESCYVHCIFTEMGLLSENGNVEVEKFKSLKASEAPYIDLTCLEEIKSIDHCNEMMILRACHV
>DponOBP18
MALTTWVVGIMLILPAIRALSDEMKELAQMLHNTCVAETGVNEDFIRKVNAEKIFADDENLKCYIKCLMAQMACIDDDGIIDEEATIAILPEEYQALAAPVIRACGTKHGANPCENAWLSHRCYAEMEPSAYMLI
>DponOBP19
MNGLCVFFLLLLAAVVKSDFDFSNYKEFEHLAGDQREKAVSIFKECMAETGATHEMMEKSVEGDIPDDIVFKNHLVCIGKKSGFIDENGLHSKEKLKEKLTLLLGDEGLVDKILDKCFMEKGTPQDTAFELAKCCHKEYHN
>DponOBP21
MKQLFMVVLTALCAVHCKGLECGLSKISSEHFRKIASECVKDNETLNRIWELTSEASMDDESASSDEEVPITQGKEAPNLDLGSSAQKSMKMSRASRTKRSRKSFNNESPMSQRKPSPTSTTTEQTTTIQSEENEDNADANNVEESGEVCILQCIFEKLEMTDTNGLPDHKKFAAALVESATGRETRDFLQDSVDECFQETEEGDFENSCEYSTKLVTCLAGRGKSNCADWPVGDLPF
>DponOBP22
MSQKIHFALVAVFLTFLVNIIEADQREKAVEFQRGCMEAHGLLEDELHEIMDGKPIQNEAFYFHFFCVVKKAKLISDNGIVNTDHFEENLKDVIDEEHMAHVAALTRKCLIQRDDIFTTIKMAIDCFYSSEHKL
>DponOBP25
MSNLLKLSIAFAVVSVISCQDFTEEQRKKIIENRQQCIEETKVNPDLIEKADLGDFAEDQALKCFTKCFYQKAGFVNDKGEVQKDVVEAKLPPQADKKRALEIVDKCALKGKDACETVYLIHKCYFEHTHPEADEKTAKDGKSEEKKA
>DponOBP26
MAKTTIVLCLMGIFCMRSVQPNPVRTHKLLSKSELHEIATSCLEEVQLSGSIVYNILKTEIFPRDNNKYRDFLACSYKKQGFLSEDGTKLLYDNLFHFISHFYGPTEVQALKHCNLIRREDPGFLCFDTMKCIIDALKQLEFDANADIGIETNQVV
>DponOBP27
MNFSFIVALTLYLPISNGFLTVPKCLISTGARIKDLHNLATGDSLPESSRCFVKCVGEESGLILDGTLHSEHFEALPMVSRLKADVFVDARRCIESVQGLKIESCKDIDNLNDCMKIVYRQKYSDSK
>DponOBP28
MKYLVVLSLCLAVVSAAALTKEEIKERLKAAHDKCQADPQTAIDEAALKAFKDSKGKGQLPANMGPHDLCISKALKWQNADGKVNKELIKERITDNVADASKVDAIVNECAVDKENEIATAENLFKCLLKHHATAVHGH
>DponOBP30
MQLLFAAVLVIALVQVNSLTDKQKELLTQHYNQCVAISKVDQAVLQKARAGDFANDPNLKTHIKCISEKIGFQGTDGKFRRDVIEKKLKETIPGDNAKNAKLIETCVVANKDPKLQAFNAFKCLYTNAKINLL
>DponOBP31
MTFQGGVSVFLCILGVAQLVAAGNSDDLFARIAPADVEMCGKDTGVDRKEFEDAREKRALNHSMLCFLKCAMEKVGFLKDGHLEIDQAKGSLPDKMMEPVVECFKAVGPISTCDDIQKVEDCLPSS
>DponOBP33
MNILVFICMLVGVKALDQSLVELMQAKIQEYGMSCSAQENASEDDIAALLEKRMPPSHEGKCVLFCGAKKFNIMHEDGSFGEGYVEWLNKAEADDPDFYNKLMDIKRKCEVKVEHLSDLCEKAASLADCSQQESRKNGLDKYLF
>DponOBP34
MRIMSLFHLVEVRMKWARFARCFSVLFVSIVAVAHGSSKENPRLEAWLRSCQNETGASEDDFQMIKSRKIPTSKEGVCMVECLFTKLHIIENGQFNQRGFVITFSPIARGNLKKLAALKEVAALCQAEVSAVQTGEQCSATRTVLDCFGKNMDKLAIAKKP
>DponOBP35
MLKKGIRSIFIFSVLIHNCFRYVDSACERSLSMMAAEDICWSNKVKIVDRIQYTTKSVLNFAKEKLGLVKDEPFHPQQCDYYECIFAELKMLDPNGYPNYNKIVEWIDNNIIYNYAKTQYDTLKECNAALSQSVESDTYFSGDLIPINEGPQSLQNNCEVVREFMKCLALNATECIIFVYP
>DponOBP36
MMRCLFLVAIILVAVRAQILSQSEKEKMRAIHEGCMKETGADQALIHKAVKGEYVDDPKLKNQIFCVTQKIGFTDESGEIMKDLTVKKLTEKFKNEKVINAAVEKCVDKKATPSDTAFEFVKCLHSYAPEGLDIMTLMA
>DponOBP37
MTAFLLCVLLALVNQQVMGHPLRGPPGPPLFLGHPDPESSNECRTEVGLTSEERETKKNGELTEKELCFIRCLGQKNGALSDAGVLHIETIKNDLRDHLEDSEAVIACLKKVGTVTTCQHIKKVAKCYPDPKEPMDRT
>DponOBP38
MSINETFVWRKLNIDLKMKYLVVLFVCAFTATALADAEINQSTFEAGRNRIMEMSRTCDENPATAVDQKALEKYLESNGPDPANAGVHALCITKNLSWQNEDGSVNKSLITEKVKAIFGGVDAKIERYIEDCTEAKAKPEDTAEQLLNCYRKHSPKTE
>DponOBP39
MKTLVFLYSLVMVAMCQFSLPREDIGKLLQTNTKCQKKSGATQQEIMATLRGTFSDSPELKKHLFCLGVKLDFISKDGVFQKDSIRHKMAVIIPDESELEDLLEKCLVETKNPADSVYQSIKCFSKQNILPK
>DponOBP40
MKPIIRARDFLLSVAVILIICDKKVKCFTSEDVANDLKFIKICKSNSPPGAYSMNDVLETKNAENTHSRAFKCFLHCLLTKYGWMDEDGGYLLHDIRETLQQSDVQLATLEYILYTCTAVKSSDRCQRAHSFTECFWKKMDEEQPTADELFYNVKTRK
>Dpon\OrcoJOI
MINKFKVVGLVADLMPNIRLIQASGHFMFNYYADNSGSLHILRLGYCCMHLFFVLVQYGCIFGNLVKEKDNVSHLAANTITILFFTHCLSKFIYFAARSKLFYRTLGIWNQANSHPIFLESSNRYHALALKKMRSLLYIILFGTIFSASAWTAITFVGESVHFIKDPDNDNETITEEIPRLLIKSWYPFDAMSGMTYYVALVFQIYYVFFSLFQANLLDNLFCSWLIFACEQLQHLKEIMKPLMELSATLDTFVPKSADLFKSPGSATSQDHLIENDFNAKNDDLKGVYSTRQELGNLNFRSGALQTFGQGGGGVGPNGLTKKQELMVRSAIKYWVERHKHVVRLVTAIGDAYGVALLLHMLTATVMLTLLAYEATKIDGLNTYAATTLGYLLYSLAQVFHFCIFGNRLIEESSSVMEAAYSCHWYDGSEEAKTFVQIVCQQCQKSLFISGAKFFTISLDLFASVLGATVTYFMVLVQLK
>DponOR1
MCLINFLSYPRKILLIGATWPKYHSSLGYKIRRTVTLANILSLLLCLSYNASFHMGDFVQFSESLYMLISVVNAFLKIVLLTLNGKVFLKLIGMLETPSFKRFETLYKKIVKDFLKTVKAVEFFYWIEVSGTVLFLSLFPIFESEALPMDFPHFNNGTFHYPFYIFEAFSLFVSAYDNMAVDLLTVGIISIAAVQLRILNQKLVDTDKNIKNMPNYSVGNVERLTIGYLTECCIHYSDIEKYVKSILEVFSVIIFVQLGTSVVAICNAGMMILSVKLASIEALSLFFYIVTMFAQLGMYCWFGNFVYVESLEVTTSCYLSHWDERRSAVRKTLFMLMERAKKPLAIRAVKFATLSFDTFIAIIKWSYSYFALLNNSMKN
>DponOR2a
MNLSKFIEFPRKTLVLTGSWPQQHSSWPYLSRRIIVMTSIALLLLALVYNASFHFDDPIKLSESLFILISVVNVFLKLIIMVVNEKVFLNLIARLETSTFIKGGILYQPIYVKFMEIVRPVYVTYFILVCGCVTFRSSFPAFDNKKFPLDFPHFHDGYPHYVFYFFQVFSLSSVAYDNMAIDLLVVGVVSIAAVQLQVLNSKLRDTKQNVQFLPNYSISNHETLTVGYLKDCCIHYSDIEEYIKCLLDMFSIIILVQLGSSIVVICSSGMVLLSLKPLSIEAISLYFYLITMFTELGMYCWFGNFVYVESLEVINSCYLSHWEERGPAVRKTLFMLMERAKRPLEIKAVRFFTLSFDTFIVILKWSYSYFALLRNWMAD
>DponOR2b
MALVGFIAFPRKVLLLTASYPQKDSSWSYKTRGFASLTISVLLLLTLVYNASFHIDNFVALSESLFICMSVINVLLKAIMLSVNQKTLWALVGMLETSTFTRNKVMYQSIISNFLQIVRVVDFGYFTVVFGSLLFRNLFPAFETGSLPMEFPHFNDGYFHYPFYFFQSFSLLLVALNNMALDLLVVGAVSIAAVQLQVLNSKLRDTKKNVHVLPNYSMEDEEALTIGYLKECCIYYSDIEGYIKCLLDMFSIIILVQLGSSIVVICSSGMVLLSLKPLSIEAISLYFYLITMFTELGMYCWFGNFVYVESLEVINSCYLSHWEERGPAVRKTLFMLMERAKRPLEIKAVRFFTLSFDTFIVILKWSYSYFALLRNWMAD
>DponOR3
MSVLGETTQIKKKWRSSIAITEKVLVITEIWPNDDTSLYRTMKVVFITIVCIVFNLTVIDELKMLAIRQDYKTLSMHLSTFGLYIGFSVKIILFQFTKHGPLKNMLDSMDSPIFHAYPPEMQKHQDNCIRVSNLIGKFFVYLVGGTILFYLNKPFYSSYPLPITFSHPLTTTTFYLLLTLQCVCSFYLIMIGICFDMLVMGLANVATAQLDMLIEEITTFTPTSIETLEKEEHRFIKRCAERHNAIISYVNSIEDVFTYIFLAQCVVSVTCICNGLFQLTHVAPVFSIHFYYNCIFTFNVLFEIGICCWFATLMTNKGNDVADACYNYNWLHSSSATRKLLLIMLCRSQKPLFITVGKIIQLSIGSFLSVLKTAYSYYALMQHLYDKTSQ
>DponOR4
MNFEELFKVPKLILNSFGLWPQTNRSLPAKIRRFLSIFLGVTMSILLLFECYILNNIDSTFELITVSIPPISTLLKQLAFCLNGDHFLAELIFLREPALTSVPRHLENQMKRHLNLAKYFGDRYLLMCLASAVGYNLLPLITDKPLPIPFTLLHASLYQPGIYLLEICYLLNGTANNCCLDYLALNCMCVIRGQICVLNGKLREARVICKEEKDLNVELVRYISACVEQHAKIIELVELTEKVFSEIVLIQYLTSIAAICIIGFRMVTVDLVSFPFLLMAAFLLCMFCQLGIYCWFGNEIILQSLLTREACYEFDWINADLQVKNMLLIIMERSKRPLHLTAGKFSILSLDSFTSVINSAYTFFAVIQTKYSQSSSHNL
>DponOR5
MDFIQLFAPFKLILNISGFWPQKNPKPIVKVRKVFTLLVNLFFCLSLSIQCLFLRSQIEEFLDVLTVITPPVAYLFKQIVFFGHSSAFLTLMDFLKDDDLVSIPLHLQKQISDSLQVAKIIGVGYQACCTMTILFIVIWPMFTEHQLPVQFTLFDLGDFYAFMYLLQIFALANAAANSSSLDLIALTLMCIVKGQICVLNDKIRSLGEINASKGHGAQRVKYVSGCVLHHTKIIELVALIENVYSQIVLIEYLTSMVVICNIGFQLVIVELASFAFLLMLTFLVTMLCQLGMYCWFGNEIMLHSAAIRDACYESDWIHSCPQVRKMLLMIMERSKRPLYLTAGKFSILSLNSFTSVIHSAYSFFALMQRMYGKSTTF
>DponOR6NTE
PFEFLYAYATDRFVLKCWGIYPFTPDKWLRNYILRFLTYLLISTYFFSTAAFIVKNFDNVVHLVQALYLLLTAFDLKVKVVILVIYCDVFSSLEGYFFHSSLYDTSEEMLLYMKKKVEETMKLLTVYRVWVAITLLAFIGTPFLTSAGTLLSAALFPWKIHDTKSYMFTLFIQTWTSIIGASVCVTLDCTFAIFSTIVKMELHLLKEKFKTMDFSSTNKQIKYELKKNMELYDNIVKITFAIQKIFNYVLLSTFINSIILICLTGFLSTHTVIDEQADLSEKINYVYTLGYFGYLLFQVSVYCYYGHQIMTESSDINEAIYLSNWYVSDKFIQKDLIILRERLKRPIIFKAGNIFPLTFPTLIQIFKSSYSIFALLQQMD
>DponOR7
MANLKQALQIYDICSFLEGEHIRLGIGGFYPRRIKRTFIVNLVTVFAYIITIAQMAVVMNFVLSITDIVTITEVLLFSMTQVGFVNKLVNFHRNSRKVATLDELISQDIFTRVTVAEMDIMKTSFQRCQKVLNIFLVSCFGVTLLYGVVPAVNGIMTGTKMYPFPGKFPFNPDDYFVLIYGGEVATVAVSAWNNGAMDCLFTKHTVIATTLFRILRKKIKDLHYNTNEGERPLENRIKHCVRYYNEIIKYVSAIENIFAYGILVQFMCSAIVICLTGFQLLVVASESGQSGLLVVYLFCMMFQLVLYCWYGHMLMEESNRITEACYAINWHEMKIGQQKMLITIMERAKKPIALKALGIFRLNLSTLMTILRSSYSYFAVLQQIYRK
>DponOR8
MIKQPSYEVYATDFFSVNRWILKCAGLWPPSTPNRVVRRLYQLYTIGVFLFVNLWFTGTEFVSLFYTYKSQYELIKNVNFFLTHFMGAVKVILWYFYGHLLRDIMNALESPQLHYEGYADFSPHRISHLHRAIGRRYSLLFLCLAHATLISSYIPPLIAVAEYLNQPQGGLQKLPSRLPYFCWMPFSYDTPGKYLLAVAYQAGPMFSYAYSVVGMDALFMNILNCIAENMVLIQGAFKTVRERSTLHYCVGALAPPCHAIREHPLVLRQMDLETKKIIKHLQITLRACKHLEGIYHIITLSQVTATLFILCTSLYLISTASPFSKQFFAELVYMMAMLFELFLYCWFGNEVTLKYEQLPMHIWESQWLATDDCFKKQMIFTMLRTNRPVYFTAGKLARLTLPTFMSILKTSYSIFALIKNFSK
>DponOR9
MDTLGPALTKVRLRLPSLDIPDSKGTDYPKNLYSAIDRISFLCGQAKLSKNRSWILRFAYSLYSYTLIIIAIMFIISEIITFRKSLTELTTVLSEIGMMFTHLVGMVKFWILIHKRDEIEQVKNKLRDVQFEYVGIDDFQPGLKMRKEKLFIIIISTFIFALYNFVGISAHISAASMMYKYTANGNFLGNTTCETFVPYYFYYPFDVSSPSSCHYLLFYMDLSLDIYASYIATFDSVFVILLNLLATQLNILGDALRTIRKRCVKRLQMKVDSSSLYDADNPLLENEMYNELTHCTKHLYLLLEVGNDIESIFTFLTLLQTIASLLIFASCLFVAARVKPTTPIFYSQLEYFSAVLSQLTVYCWFGNEITLASSAIPYSIYSSDWFSSSERFKKSMLLTMARLQRPLYVSIGKFTPLALTTLLSVIKGSFSYFTLFQSAGTD
>DponOR10NTE
KCVHMKFVRRTMLLLGIWPIKAQGFTKRFYETYFWITFAYYIAFNISGLTMAMLTWSHNYLITANSMAIVIEYVSNAYKVLLLKSQTFKDLLHEIADSERNIFDSNDRDFTDIYAKNTEKNRKIVLFYTIMGTTGISLYFITPLVSNAVTPLGFNNDTGVVNHHFIIFSWFPFDPDRHYSAAYLIQFTGCLFGYSYIVHCGAFYLSILTFIAAKLKILQHLFVHFSKYSRQMENAYELNEEQAQFVLLRLLIQEHSKIIDFVKRTNNCIKLYTLINFLVSSFQLSLVAYQIFKLPPLQQVTVFSYFITLITQLILNYQAAHAISIESQNLAGSIFKGDWHSYSPKILRILQLVCMRAQKPLAMTLHSFANVQVNLLIKIFKALYSYICLILKT
>DponOR11NTE
NPPAVYHLSFARKMLLMLGIWPLNRGDWLEKLYELYFLTTFIYYIAFNISGAALAILTWSENYLTTASSMGIVIEYMSNAYKVAIFKSATMRGLIREINEKEQQIFESDNQKVKRLYMKNANENRKVVLSYTVMGTVGISLYFLTPLVGNALIPLAFNNETGIQAHYFIVFSWFPFDPNQYYWAAYLLQFIGCLIGYSYIVYCGVLYISILNFIKVRFQIIQHYFINLSDYGEEYEQLYTVDQEMAQFLLLKVLVKEHLQIIDFVKRLNDTMQFFTLLNFLISSFQLSLLAYQILQLPLIQQLPVLSYFTTLNTQLILTYQAAHMIVVESSNMADSLFMGNWHTYSPRTLRTLQMICIRAQKPLAMTIGPIAQVKVTALIQIYKALYSYMCIMMKI
>DponOR12NJ
LIPRGNHLAFVATVCMCAGLYPANLLSANHSTAIAYRMYNNFLKLLMVLCFISSYTQLYILLSAQELRYEEIVKNISISLLLILMLLRQMFIRYSPDVARLLSMVGSAERLYGETEDFAVWRIAEKERLFFKRHFFAYVAVLCAICVEYMVMPFYYQEAGAQDATGISKPFLLSLWFPFDQHVYYWETFCLSSFFIGLLVLSQVTTDALFFCLIRHPVVQLQMLQHYFQHFEHYSKRLEEQEEVEESVSYIRMFEKCIQMHWRVIEFLDLTNKNFSGMMLMDFVQSSFRITSICCVMGMSKSVDFMVLVFTLSLLTLTFVRECYIYFSGSQVIFLSCGLGDLAFETDWYRQSRHFKFMLQFFIQRSQKPLKLKIGPLADLSLGALLSILRATYTYLTIVTGFDG
>DponOR13
MYNRNQRFFVARICKLAGLYPVQLLPADENLRKLYTVYYHVLVVLFFICLMSFFAELFRLLHAETVIVDDILKSFSLATPLVVTSFRQGIIRRSPDVRKMLKNAGIVEQRVYEENDPEVVKLFEKAGQVSMLYYLYYVVATAFLSLISILEPMYDKHRVFSGNATVSPGKTPLPLWFPYDVQAHYWETFFLTILLVWAVVLFQVGMDVLFFYFIRSPVIQLEILHHYLKHFNYYTARISVEPGNVASNIMMKKCIEMHQKVIKFVDIFNENFSNIMVLDFVQSSLRLASICVVITMTESVTVSSFGFTLIYLWISIIREYYIYHSGNEIIFLSSELVHSVYETDWHEENRQFKYMVAMFMVRAGKPLNIKIGPFGSLGLPAFLSILRASFSYFSLVTGTQQL
>DponOR14
MYNRNQRFFVARICKLAGLYPVQLLPEDENLRKLYTIYYHVLVVLFFICLMSFFAAVFRLLHAETVIVDEILKSFSLATPLVLTSFRQGIIRRSPDVRKMLKNAGIVEQRVYEENDPEVVRLFEKAGQVSLLYYLYYAVSIVFLGLVCMLEPMLDNEQVFSGNATTSFRKMAIPLWFPFDMQAHYRETIFLTILVFCILAGFQVSMDVLFFYFMRSPAIQLEILHHYLKRFDYYTGRMSVEPGNVASNIMMRKCIDMHRKVIKFVDIFNENFRNIMVLDFVQSSVRIASLSAVIIMNESDSVISFGFSLIHFWMALVREYYIYYAGNEITFLSSELVFSVYETDWYKENRQFKFMVKMFMVRAGKPLNINIGPFGNLGFPAFLSILQGSFSYFSLVTGIQKS
>DponOR15
MFIRNQRAFVARTCKLAGLYPVQLLPEDENLRKLYTIYYQALIMLYFICLISFCTELFHLLRAEKATVDDILKSISMTTLFAMTALRQWVIRSSPDVQKILRKAGNVEQRVYEENDPEVVNIFERAGHVALLYYIYYAVGTVFLCLGCILEPLYDNQKVFSGNATAFSRKLPLPLWFPYDIQAHYWETFCVTILLICLLVVFQVAVDVLFFYFIRSPVIQLEILHHFFKRFNDYTGRISVEPGNVASNVMMRKCIDMHRKVIKFVDIFNENFSNIIVLDFVQSSFRLASISAAIIMTESFTVTSFVFTLIFLWITLVREYYIYHAGNEIIFLSSGLVHSVYETDWYIENRQFKYMVKMFMVRAGKPLDIKIGRFGSLGFPALLSILQASYSYVTLVRGIQKS
>DponOR16
MAIFPNCKFLNLVMKCATLLGLFPHQFLFKKHYYLQQGYSIFSKITFVVFTLILLSTYMQLLVIVCAKEIDVTELSKNLIITPLFTITIIRQSIMYKSGFKRLLEHILEREQWMNRYANDNQLNFIEERSANELNRNIKIYLGMMIITELSYTIRPLLDPATETLIYNNTVLVKSLPLSIWLPFNKVDHFIAAYVCHIIYTIFGSSYDTFGEFVLISVLVYPTTQLKGLKHVLKNMEFYQEKILQHYTHISKEDAAIVVLRQSIQQHKIIVQYVSDFNELMGTCLFLDFIQSSLHMACVLAEVLTEDVTSMQLVSVIAYLVILNFRLFLYYYYANELTVLNQELAVAIYQSKWYQYSKKVGFMTFMIIMRNQKGLKYKLGLFGYMSLNKFISILNAAYSYVMLMYSVK
>DponOR17
MNSKVNQAEKLDPVDKRSKVFPSSDFLRLYAIFTGQMGIFPWQLMFERNKTYQNLYNLYSKLILSYYMYVTVSMWLALVFLCLEDTLRIPEITKNITVSVICTVTIIRLFVMKLHPAFLRNITFIIDAEQYILSSNDAEVHRIYKNCKIISNRHTIFFIVLSYLMALFISLRPFFTDAYEINYKNESLQITSLPLSIWVPLNEQEHFLSVYFWNVLNNLVMTSIVLSIDIITFLLLIYPVGQLQILHHILSKFENYKNRMKLNYPGLDDDTIGAITLKACIDLHRNIIAYVDDLNACMNIFMVVDFAQSSLLLTSVFAQLLWVEPSITFYGFVFMYVTYLNQRLFMNYYYSNEVWLLSENLNLSVWKSNWYEQSHYVKFMIYFFIMRTRKSLKFKIGPFGFMNLSTYIAILKASYSYIALLHSTQK
>DponOR18NTE
CEHLKFPMICSVAFGCFPWEFYFPDNKSRRRAYEIYGRIMFAYYIVFIFTIFVQLVVMLKRPDFDIDAVCANMCVTLINTVTLFRQLVFHFNPKFKKIIQKVIDMESQVYRKGDEKICSIYTKYVKGINKSLKLYFCFIGSLLVIFCVRPLLADPVEQRVGDEVKLVRPLPQSSWFPIDTEEQYLYVYTWGCINCMISAFFVTCSDLIMFALLTQPMGHLNILHEILQNFDEHKRNFALRNQIVNDDIAAYWTLVDVIKHHNEIITYVNEINDCMSFVMLCDFLQSSLQVACILTQALENDIDVFLVLFMISFIGSMFLRLILYYHYGNELLTTSQNIALSAWQSNWYDQSPQVKIMMFTVIARAQKPLKFYLGQFGVMSLQAFISVLRASYSYMTLMYGLN
>DponOR19
MAIYPKCRLIQISMISSSLVGTFPWQFMFQDNKILKNMYAMYSKLMLGYFTLFVFSQQLELLILITDEEVMRNAIFANISVTPIYTITLAKQLIMMLNSSFRATIKQIIDTEKCKSPIEDDEVFEIELRIVQRSNKLVKYYGLMMFVLGTLYCVKPILMTPNIVSSGNTTKAIGFFPLSSWFPFDEQKHYPYAYMWQTLSLLQGTMYVTTTDILMFNLIVFTAVQLRKLKHLLKNFVHYKERFMTLYNIVDDEQAAKITLIYFIRRHKEIIEYVRLFNESMEIVMVFDFLQSSLHIASVLPEVLMSEISLMVVLTVASFLGSMLFRLSLYYYHANNVIILSAELSYSIYESNWFDQTPKVKQMILIFMLRTQEPLTLRIGGFAVMSIESLIAILKATYSYVMLMI
>DponOR20
MAIYPKCRLIQISMICSSLVGTFPWQFMFQDNKTFKNMYALFSKLMLGYFTLVVFTEQLELLILFTDADVMTNAIFTNLSVTFLYTITLAKQLIMMLNSSFRVIIKQIIETENCNSPIEDDEVIKIELKIVRRSDKIVKYYGSLLVVLSMLYLVKPMLMTPIIVSIGNTTTVMRYLPISSWLPFDKQEHYPYAYIWQVLNVLQGATYVTSTDILMFNLIVFPAVQLRKLQHLLKNFAHYKEKVKTLYNIADDEQVAKITLVYFISRHKEIIRYVRLFNESMEVVIVFDFLQSSVQIASILTEVSMSEFSVMVVVTLASFFASMIFRLILYYYHANNIIILSAELSYSMYESNWLDQAPKVKQMILIFMLRTQESLTLRIGGLGVMSIQSMIAILKATYSYMMLMI
>DponOR21
MAIYPKCRLIQISMISSSLLGTFPWQFLFQDNKTFKNMYAMYSKLMLGHFTLFLFTAQLQLWILITDEELMRNAIFANLSVTFIYNITLAKQLIIMLNSNFRATIKQIIETENCKSPIEDDEVTNEIEFKMVQRSDKIVKCYGFLLIVLTILFFVKPFLMTPTIVSIGNTTKVIRDLPISSWLPFDEQEHYSYAYIWQVLNALQGSTYVASTDILMFNLIVFPAVQLRKLQHLLKNFAHYKEKVKTLYNIADDEQAAKITLVYFISRHMEIIQYVRRFNESMEIVMMFDFLQSSLHIASILPEVLMSEFSVMVVLMVASFLVSMIFRLILYYYHANNVMILSAELSYSMYESNWFDQTPKVQQMILIFMLRAQEPLTLRFGGFGVMSIESMIAILKATYSYVMLMI
>DponOR22
MAIYPQCEYLKIAMICCSLLGIFPWQFMFEGQKRYQSAYAMYSKVMLGYYIFFLISAYIKLFILLNTDDELQMDAISANICITFIYSITITRQLIMKNSTGFRSLIKHIIDTENSVSAIQDSEIDKIRENAVKESKRKSKWYLYILCVVTLQYILRPAMVDSKMIKVGNMTKIIKPLPLSSWFPFDEQEFYKVAYVWQVLDSLVGASFVTYTDILMFNLIVFPIGQIKKLHHCLKNFEIYKENHKILYNITDDEKAGEATFIEFVFRHRQIIDYVTYFNDAMGASMVFDFLQSSFQIAAILTQVLGNQITWVMFVFVSTFFVSMVFRLILYYYHANDVMYLSQRLSYSIWEANWFEQPNRLKRMILMFILRTQKPLTYRIGIFSVMTLQSCIYILRATYSYITLMVGYN
>DponOR23
MLLPDNQLFQIPMYLSVLVGIWPIILTESKWLKKAYRLFATMLYYYYLEYICRAYFQLVLLVRAEHLNLEEILGNLCITLIYTVSMIRLRAFDTQQIKTLFSTIVDAEKLILQDPDPEVRKIYLAVVRRNKVSHFVFFICGWMVSFLYFLHPFFMELPTMKVNNETITLKTLPLSTWWPIDVQKHYWTAYCWNVFDGTLGSSFVIDSDMLAFSLVVFAVCRLDILSYRLQRLQLAGGQTSQQVNWEIFRNLIVQHQEIIAYVDTFNDGMKYVMLFDFLQCSVQLATITLQLLVMKINFQNVLFVGVFLITMVMRLVIYYFNGNEIIYKSQQLAIDIWMTDWYKQSHNVKHMLLFFSIRAQRPLKFLIGPFGVLSLETFITIIKATYSYMMLFVNTSK
>DponOR24
MKNDFFGFCIPLAKYIYILPDITPQDRTKPLLHKICAVIIYVLALFCYFSEVVKLYQIVTGEYFVYDELIRNYTVSYFHFTSLIKAINIKGAISARAFKTIIGFEDNIYNGEDEDIRKVYKASVTPIQRVRKYYMAGMVMVVICYACAPAFRDPIEIQRENETIRIRQLPVSAWSPVEEYFWLDFVWKSLVGAYLAYFFVTTDLILYSFIAFGACQVRILQHYIHNFNRYCEEIMHTEGVPKNESARLLQKQLIAMHQDVISYVNMINGSIKQLMMLEFIPGSVQLAGMLYQLMTNLNAIQCIFLGQFISCLIARIFIYTNSANDLSQLSQQLAADWFEIDWIELPKDIKMNLNICILRCQKNLCITVGDLNAIDMTTFLTILKGSYSFLTLLTTI
>DponOR25
MGNDFFGVCIPLAKAFCIMPDLAPSTSRKSLLDKIYAFLIYFLVLFCHITELFKLYQIVTAEYFILDEFIRNYTVTSFHFTTIFKIVFIKGEISKRAFREIMEFEDAIYKSLNDDIHQLYKACIIPVQNSRKYYLAGFVLVVAFYLAAPLFRDPIQIQKDNESIRIRQVPLSSWSPVEEHYWYAFVWTGLTGSYLTIFFVTTDLICFSFIAFGTCRIEILRHYIRNFNQYCRNIMLTHGYSREDSARILQKKIIIYHQDIISYVKMINGSLKNLMLLDFLPGSLQLAGLIFQLMKNLNYIQCILLGEFICSLIARVFIYAHNAHNLSQISQQLADDWFEIDWNDLPKGVKTNLHICIMRSQKSLCITVGDLDVITMKTFLVILKGTYSYLTLLMTI
>DponOR26
MKNDFFGFCIPLARFIYIMPDKTSQNVYGWRNKLWAVFMYGLAVFCHLTEIIKLFQIVTAKYFLLGEFIRNFVITSLHFTSLGKAMFIGGKTGKKAFEKILDFEKHVYKNLGDDIRLIYKNKVTSIQKVKKYYLIGIILVVIFYVAAPIFREPIHIQDGNQTIRFRQVPLSSWSPFEQYYWLTFIWTGLTGIYLSIFFVTTDLICYSFIDFGVCQLEILQYNIRNFNRDCEEITRVEKCCKIKSARVLQKKLIRMHQDVISYVQMINEGMKNLMVLDFLPGSVQLAGMIYQMMTNLSVIQCILLGQFICSLIARVFIYSNSANNLSQLSKQLAVDWFEIDWTELPKDVTNNLNFCIMRSQKNLQITVGDLSVITMESFLTILKGTYSYLMLLMTI
>DponOR27JOI
MKPIEDQSLFRACKILVLCGGMWRGNIPNWPIAHQKLYKVFLRGAQFAYFFCLPSLVLSLWVNVDQDNEKAISVLKNITFVVVIFCKMIIIQSRPVTMLIEAASEKEQQAILSEDPQISEIHRRHVVYTEFVVKSIMLCTFLAGLAYVVGDLYLANEFYKLHPNAAPTDPKPHSIYFWFPFNPDEYYKIALTYEFVHIVQTVIYNGASHAVVNSAIIFVKVELKILEYEIRHMMSKPNLSNLTPAQLMKIHIRKHQELINWVCKFNDSFKYIILLEYSVVSLTLASTLTEILQGIKMVFNGIFFLLSTLSLFILSWNANEIIVTSVFDLSDALYHFPWYELDKEAQELVLFMMLRCKRSLNISNGPFGFLTLRGAVSRLKLAYSVVSVLSR
>DponOR28
MFSASKWVIMSSGSWGLEVDSKYRILYKIYVLYIRFIYITSTVAVFAMFLVNLGSNNDKAIEALSLTLCSVSCIIRLAVCLKQKVVNLLKIVMEDQFNYAVNDPKIKVMLQEYKSYVTFLCVFVVCYTYSLVILFNIFNGIIEFQSFRKLHPNATEYPQYLVSIWLPFNVQTHFTLALICQTVLFLQSCVLNYSSTVLFNTLMIYVVIKLKILQHLFQNFNTYPKNLENFHMELRDVLAIDNLKHLIRQHQDIISFVKELDKNIKIGVLIEYTITSLMLATISIQVLTGNKVASFSFYGLILIYQLFLLSWNAAEIKTQSEKIAGAIYATDWYVYGPGVKQIIHFIIMRCSRGLSLDIGPFGPNDLGAASARLKLAYSYVSVMGNNK
>DponOR29
MAQLQILRFPRYMMLLGGVWQLPYFEDRTAQQVYKLYGLIIQSAFFLACFSMCEEFVRLVRADDIKQLTVNIKITFPASLLCLKLVVFQSGRFSHLLSRLVESEASFAASCEPGTLTLYLQCQNYVEKCSKAILILAGGTGSFLIVSTIVAGLSGSSAPDLQKPMMFLAHFHFDQNLHYQRALVLQTITVLLAIIYFCLCPILYLGVLGFIRAQLQVLQYRFSNFNSCKGSAGDVEMMKQLIQAHQFIIWFVKDFNENMRSLILIEFLISSVNIACVAFQLISANRITDDIFTPCFLFVLFGQLLVLAWPANEMSMESLGVSIAIYDFPWYQKNIAIQNMARVVLLRAQTPLRLTIGLFNPLTTDTVIKVLNGAYSYVTIMTNNKEEA
>DponOR30JOI
MKDRVKLMHSFKFIMILAGLWRLKLTDNRFYQWLYLLYSMVLQALFTLLTFGSIRNISEAISNRDYTGVIDNIWLSLLTMVILFKMIMFQRKRFLDLILQSIDEESKIYTEETTCIQEIFEHNYKIVKHIILLVCVCVSSSGFSVCVCNTITYFQYRHINQTEMKPMMAPHIQFPLNRHKYFMETYLLSIGTTFGGVIYYTLTQVYFVVVTAFVISQLKIIQRLARDFHLYSNGGDQENEALTVFRKIYNKHLYIIDFVGELNVLMKYLIFVECTVISIIIASVLFQLIFVPTSLAASTLYIAVSCTVLSQIFVLSWISNEIEVESLSISDALFESRWYEQTQKVKKIIIIIMMRSRKPLRIMIGPFYPLTIHTALNSLRAAYSYVTLIFAMSSSGQLQI
>DponOR31
MENRLKLMKFFKSTMIFTGLWRLKLTDNCFLRSLYLLYSVAIQVLFSLMFFGSLGNISEAISNDDFPGIIDNIWFSLLTVLICIKLLMWQRKSFANLILNGIAEEQRLYMEESINIQDTFENNYKIVKHFILLAFGCTSASGFLVWVCDTIKYFQYRSLNDTEVKPMMTLHVRYPLNRNKYFFETYILSLSSTLTGAIYCTISQVYFIVLTAFVISQLKVIKRLARDFHLSTESNFNEEEALTAIRNIYNKHLYVIRFVHEVNLDIKYLILADCMVNSIIIAFLIVQVLFVTTSLSSLMFYVAVSCTVLSQIFIISWFANEIEVMSTSISDALFESHWWEQTEKVKRVISIIMMRSRKPLRIMIGPFYPLTIQTALNSLRAAYSYVTLIFAISTRNTMHV
>DponOR32
MDSIFKISKFFMIINGLWVLPLHHNLIVQILYKAYSQILHFIYALFSISLIIGLIDLIVQKAPSDRVFGSLTLTLILSMISCKIFFYLRNGVPHLFAEVIDEEAVCLNSQDPDIKKSYLNQVKYNKWAMTVHTMCTFITVGLFIGMNVYKKINRLFKTDEVFMLELWIPIDKTENDMLIIVFNIFIIIVAFFNNVAVSAVPQTLMVFINAQLRILQIEIRKVFDPNREELDVTHDVNRLIMKHQHIIEFASQLNNAIENLILLEYISDSLNVAAALLHTITIPFSGEMMYSIFHSLILLARIFIVAWTATEVNTQSMNVGIAIYESNWTGQSNQVKMLLQIMMMRAQKPLAICIGPFRELNNEACLITMKGAYSYASLMMQKYLKT
>DponOR33
MAIRTSLFQFAKYFMTFCGLWKVPFSPKVQRFYVVFSNVSHFVYCSFVLSLFVKALLIVVGFESSDNVFNAISVAVIMFDINFKAMIYVKFGLPRLFHQLMKEEQSIEENSHQEISDYYLRQCELYVNICTLQLVTTIFPTYFYILVNILQFPLDAENFMYEMWIPFPVQWKVLAIFKIVICQYGIFMNTAVRSALQSLMMFITSQLWILQVNIRNVFSEFSEEAAREELGKLIRKHQFLIGFVEKVNDSVKYILLLEYLLDSINMAAAMLQIATASSVTEMTFTLVYFILLLTQLVILAWSANEINTQSVEVSNAIYQSNWMDQNKSIKTTLLIMLIRAQKPLGLTIGPFRFMNLEASLMTMKASYTYSRVMTETYA
>DponOR34
MAKSIVGITRVFMIIIGLWKLRLFQDPLKQQTYQVYSIGIKTVLFAIGASSTFRFFQLLNEDNPNSTIVYSALTINILIYLMSASVIVFLKCGIPDVFAEILLEETRALNSEDEEIRQCYLGQAGYYQFTSICQIFGAVSSAVVFVSLNVYNKANGFFQEQEVFMYQLWLPFDPDKHFVAVLLINFLVLFVAVSCNVASRVIIQTLIIFAISQLRILQILLRKVFSQDETQLKRLIRKHQKLIRFVEFLNDSLKNLIWIEYMINTVSVAAGLLHIITASTLFERVYSSFHFVLLTVQVFVLAWSANEINIQSTKVAHAAFYSNWIDQTEQTKKIIHIIIMRAQKPLVLKIGMFRPMNAESAVITMKGAYTYASVMLQKYS
>DponOR35
MAISLYMVAKWFMLPTGVWKLSISPNPSTRTIYSIYSVVIQSLYIMYNASMLIRLIQMWGKYPMAELYVFLTLTILILEINYKIMIYLKNGIPQMFATVIEREESVLNSEDGEMKKIYLSRVKYYKFATFCQCFCSGFGISWFVIINIYTKYYMQVKVDHFMYELWFPFDKEKHDTFVAGYNVVMAFYGFLFNCASQTPLQTLMVFSAAQLEILQLKLSRSFEETVSSEEAKLEHVKKLIREHQFLIQFVTNLNEAIKYTILLEFAVESVHGAGALLQLISTKKAIEIPYALMYLSLLVINMSALAWSANEVTTQSENVTVGVYGSNWTAQSAPLKKLLLMVLMRAQKPLSIDVGPFRPMNNEAALMTAKGSYTYAQFMIHSRSISK
>DponOR36a
MRLMAIAEVFLKLWGLWPMTSINPFRKILYLHYKVVVIGWYTAFNCCYLVGSLRLIANNEPSERISKCLSVLLSIGLLLVKGLLYLKNHISQLCIKVTESEVTYSDSLDSKIKEAYKRTELGNNHLNYYILGSTFSTLIAYAGVSCIEVYNTGPDYWKMDNVSFMHEIYLPIDKLKWRWWIMVANIATACESVVVNIAVQSSYCALVMFGSLRLEVLRIRLKKFHKSSCNVADMKGFVIEHIDSIRYIDDLNEATKSILFITFLLNSIKVASVLFPLMAVKSLSALAFPAIFSSMLVAEVFYLGWICNEVKEQSLKISTDAYKILWYNEDKGVAVLLQMMIMRAQKPLTMQMGPFGPMITDTILSTMKAAYSYTTLMLNARE
>DponOR36b
MGLMDIPELFLKLWGLWPINTLETPLKRKIYLVYRVTVIGWYSAFNFSYFIGSLRIIIDQEPFERISKCLSVFVSIGLLLWKGVIYLRNDIAQICIQVRDAETPLRSSSDQKVKVAYRRTEVSNKYLNIYIIGSTFSTLVAYAGVSCIEVYNTGPDYWKMDNVSFMHEIYLPIDKLKWRWWIMVANIATACESVVVNIAVQSSFCTLVMYGSLRLEVLRIGMQRFHHSPCGGGNMKSFVMEHLDTIRYIDDLNEATKSILFITFLLNSIKVASVLFPLMAVKSLSALAFPAIFSSMLVAEVFYLGWICNEVKEQSLKISTDAYKILWYNEDKGVAVLLQMMIMRAQKPLTMQMGPFGPMITDTILSTMKAAYSYTTLMLNARE
>DponOR37
MKPSKTKKAQLISWTKVFMIGGGFWNQPLTNSYIGEKVYFCYSIFMKCGCFMWWSMMVGELFRLVAYGYDVEIILAQFGLVVNASKIMFKLVVYIRENLLALFKDITEKDVEIWNLDNEEIHTVYWKNIKLIKSYVLALSVSTSLCLGMLDVSGIHVILKTVEHNKAFNDTLEAHAMYQTILPLNKLDNLPLLFTLQAYLAIIGFVYNCLTHLMFATLLVYAATQIQILQIRSKNFIGADQLSGSDMRDKLLVLKEISQDHQYIIGFVENLNSRTRYIVLVEFILSSFDLASVSVNLITLDFSSSDIAGQLIFNLSFFVLLSIQISILGWSCNEIKCESEELANALYASNWYLLNPKGQKMMQIMMARAQKPLIMTIGPFGAMTTNSVLAILKGAYSYVSIMRK
>DponOR38
MSNPENQKLISWVRTLMILAGFWNQPISNNQIITKMFYVYSVIMRLSCILFWLSLVAELARLIIYQYELSIIVTSLSVVVTDSKIMIKMILYLKNNTLNLLEDIIEKEGEVWASRSEEIKALYRRKIAFLKVAVFIMGTSNFLTIIWLEISGVFTVIQHKEHNAIFNDSIESHVMYQTIFPLDRTNHVYWLLTTQVLWAWVGLIFNLVTQLIFVTILLYAASQLEIMQVRFRNLIEQDFDIMAGEEKVAEKVKELKGLIHDLQYVVTFIKNFNKSTKYITMMEFIFSSLDMATVSVSLMKQQEYKSLWLLFFIVLLFTQLFLIGWTSNEIKVQSEAIGDALYQSKWYVLNKDGKQIILISIARARIPLMMTIGPFGPMTTNSILLVLKAAYSYINIMMRG
>DponOR39
MSDSKSKKVFAVMRIILMCAGFWNQSISKNRLINKIFHGYSVFVKLSCLVFWLLILAETSRLIICQYEITIITASVAILLTDTKIVVKIVIFLKHNILDIVADVIENKDEIRTEHYKEIKMLYDRKANFLKFAISVLGGSTTGAVFLLQGSGGALVLQDRKHNKLFNDTVETHGMYQTIFPLHRNNHIYWLFATEVFWSYLGITANIVTQLICVIILLHAASRLEVLQVRFKHLIMPDFQIKASDEDMKAKVTELKSIIRKYQLTIRFINEFNQSTKYITMIEFCLSTFDMASCCASLTKMKGYESVWLLFFMMVLLTQLYLIGWTANEIRVQSEAIATALYESNWYELNKEGRQLILISMIRAQRPLNINIGPMGPMTTRSILTVLKGAYSYINIMR
>DponOR40
MTIIRSADNEQFIKLAKVALISTGVWIMPITENRSVAFAFKIYSLFMKGSCVMYFSLLFAETIRLIIFKYDMDVILASVGVLFNAAKIMLKVFIYLKYHILEHFEDVIEKERALWNSDNEELKALYRTKVRHCNVFVITVFTSSLMAVTALQLSGAFTAFELAEYSKANNITIEPHVMYQSLFPFSKLDNLYWWLASQALWWWVGLTYNTMTHAVFAILLIYAATQLEILQIRLRNCIEPEFSETPSQMLIKEKVLLLRKLTQDHKYVIDYVKHFNECTKYAILLEFLLTSLDTASVSVNIIKMKGAELSWLLSFLVLLVMQISLIAWTCNEIQVQSMAIADAIFASRWYCLLDKEAIAYVHFMIVRAQKPLLMTIGPFGPMTTASALMVFKAAYSYVSIMKE
>DponOR41PSE
MYNKHESLIDMLKPMMMFTGTWRLEGIKSTVQLLYWLYSLIFQGFGLLFVVLVVAKFIEFVQSSADSADIISSQVFLLSTTSISGKVLIYQIYKVSDIFKAILDEEENLWGSDDHELISAYQQEIRYIRKWNWGILLSSIFTGAALMSAGVASLADNPTIDSVSNQK*EWSMFPIWLPYRELDHRASVVALKCILTFVCASLFVVSCMTFLALMIYSVAILKMQQAKICKCNWESYDMVANPSVDMKALIITNRRVFGFIKRVDKSIRFVVLVDVVLNVINITSVATYFSHVRSGNVVFCTCFLLMQIAQVLILGLFANDIIVQSRATAADLYNINWHYLDLKNRKMFLMMLMQYQHVSVISIGPFGPMTVESVITVFKTAYMMLMRTYK
>DponOR42PSE
MMIFTGTWTLDGTTPIVR*FYWFYSIIFHGIGELLVILEVIKFIEVVKSGADSADIISSQVFLLSASSICSKDFIYKFNKISDKFKAILDEEETLWRFENDELISAHQKEIESIRKWNWIIVVCSTITSVSLASTGVAILVEGDNPTIDVEVNQKVESIMFPMWLPFPESDFKASVVVIKCLFVSVCTFMYIVSCMIFLALMINCVWLLKMQQAKIRKCNWDSYDMAANLSADMTGLIINNMRVFGFIEHVDKSIRYAILVDDLLNSINIASLATYGSTVRSGKLVSSACFILLQIAQVSLLGWFVNDIRMQSQATADVIYDMNWHYLGVKNMKMFLMMLTQYQHISVISIGPFRPMTIDTVISVIKAAYSYLMLLKSFN
>DponOR43PSE
NPVYQICNVSDILKAILDEEENIWLSKYPESISAYQADIKHVRKWNWGIL*STMFTGVALMSAGVASLIPADISSINSERNKKEEWSMIPMWLPYNEREHRSTVVALKCIFTFICCMFIVSGMTFVALMIYSLGFLKMEQVKIGKCNWTSYDMADSSINMKVLLINNRRVFRFIKHLDKSIRYVVLVDVLLNSISIAALATNITNVQRGDFVFCTGFLLMQVTQVFVLGWFANDIIMLSRTRADVLYNLNWYYLDLKNRKLFRMMLMQCQQLSVISIGPFGPMTIGSDISVIKAAYSYMMLTQSYK
>DponOR44FIX
MYSKQESLLGMLKPMMMFTGTWRLDGMNSTVRWFYWLYSLIFHGFGVLFIISVVAKFVEFVKSGADSEDIISSQVFLLSGTCIFSKFLIYQICNVADILKAILQEEEKIWLSKDSESISAYQADIKHVRKWNWGILLSTMFTGVALMSAGVASLIQADISSINSEGNEKEEWSMIPMWLPYNEREHRSTVVVLKCIFTFIYVCMFIVSGMTFVALMIYSLGLLKMEQVKIGKCNWTCYNMADLSVDMKALLINNRRVFRFIKHLDKSIRYVVLVDVLLNSISIAALATNITNVQRGDFVFCTGFLLMQVTQVFVLGWFANDIIMLSRTRADVLYNLNWYYLDLKNRKLFGMMLMQCQQLSVISIGPFGPMTIGSVISVIKAAYSYMMLMQSYK
>DponOR45FIX
MTSECKSVVNLLKPLMIFSGIWNLPVKNPKVYWWYSRILQGIFIIFLFLVTSKLLQLLWIDASYKAIYSNLGILLSVIAIWSKTLIFLLNDVSQLFQVIIAEERKIWMSMNEDFILLYQSKIKYSRKWNWSIMINVGSLGLSLVVAGLVTLFLSDRSVAKSEKEEIQEWLMYPIWLPFKERDHIYLVVVLNIVFVVIGSGLFAVSHMIVATLMIYTVAQLEMLHIQIKQLDLREFDASGQVCHSLKNIAFTQNELIKFIRNLNKSTKYVVFVEFLVNSFNVASVATQFTSVQTGADFLFIMTYFAVLVTQVFALGWLANEIKIQSLKTADVLCELNWYNLNLHDRKLLCFMLMESQKCLSISIGPFGMMTTQTALATMKAAYSYLMLMQNYSQ
>DponOR46PJ
MYNRHESLIGMLKPMMMFTGTWRLDSIKSTVQLLYWLYSLIFQGFGLLFVVLVVAKFIEFVQSSSDSADIIPSQVFLLSTTSISGKVLIYQLYKVSDIFKAILDEEENRWGSDDHELISAYQQEIRYIRKWNWGILLSSIFTGAALMSAGVASLVQADNPTIDSVSN*KEEWSMFPIWLPYRESDHRASVVALKCILTFVCASLFVVSCMTFLALMIYSGALLKMQQAKIRKCNWESYDMVANPSVDMKALIITNRRVFGFIKRVDKSIRFVVLVDVVLNSINIASLATYFSHVRSGDLVFCTCFLLMQIAQVLVLGLFANDIIVQSRATAADLYNMNWHYLDTKNRKMFLMMLMQYQHVSVISIGPFGPMTVESVISVIKAAYSYMMLMRTYK
>DponOR47
MYSKHESLVGMLKPMMMFTGTWRLDETKSTVQWLYWLYSLIFQGFGLLFVVLVVTKFIEFVQSGADSSDIISAQVYLLSTTSISGKVLIYQVYKVSDIFKAILDEEENLWRSEDHEFKSAYQREIKYIRKWNWGILLSSMFTALALMSAGVASLVPVDNSTIDSDTNHKEEFSMFPIWLPYRQSDHRASVVALKCILTFVCASLYIVSCMIFVALMIYSVGLLKMQQEKIRKCEWNSYDMAANPSVDMKALIINNRGVFRFIKHVDKCIRYVILVDVLLSSINIASLATNAWHFRSDDFLFSICFLLMQIVQVLVLGWFANDIIVQSKATADVLCNMNWHYLDIKNKKMFLMMLMQYQHVSVISIGPFGPMTIKSVISVIKAAYSYMMLMRTYK
>DponOR48
MCSENRSLLGMLKPLMIVTGTWKLDKNNSRTYRFYWFYACIYQGIGLTFAFLVTIKFIQFVATGADSEDIISSQVYLLTVPPILVKTFIYQTSNASDLFKSILEEEEKLWLTGDHHLISDHRNEVKHVRKWNWGILLSSTFTAVALMSAGVASLIHGDNSLLISEGKEKEEWSMFPIWLPYNEREHKTLAVVSKCIFTLVGGLLFAVTCMMFVALMLYSVRLLKIQHNKIRRCDWPAYNIEDSFNDIKNIIVSHRRVIGFIRDVNKSIRYVVLVDVLLNSINIASLATYLTTARSGESLFSVSYLLVQIMQVVVLGLLANEIKFQSQATANVLYNLNWHYLDTKNRKIFLMMLTQCQQIAVISIGPFGPMSINSVISVIKAAYSYMMVMQSYK
>DponOR49PSE
MCSENRSLLGMLKPLMIVTGTWKLDKNNSNTYRFYWFYACIYQGIGLTFAFLVIIKFIQFVATGADSEDIISSQVYLLTVPPILVKTFIYQTSKASDLFKYILEEEEKLWLTGDHDLISDYRNEVKHVRKWNWGILLSSTFTAVALMSAGVASLIYGDNSLLNSEGKEKEEWSMFPIWLPYNEREHKTLAVVSKCIFTLVGGLLFAVTCMMLVALMLYSVRLLKIQHNKIRKCDWPAYDIEDSFNDIKNIIVSHRRVIGFIRDVNKSIRYVVLVDVLLNSINIASLATYLTTTRSGESLFSVSYLLVQMMQVVVLGLLS*ATANVLYKLNWHHLDTKNCLMMLTQCQRIAVISIGPFGPMSNNSVISVIKAAYSYMMVMQSYK
>DponOR50
MASREFIKIPRILLLISGFWPFPITKNVFCAKIYYVYSRIQLILYVSFIASITINMLILIIKHDQPTRMFSSINVMIIVGEACLKLLVFQAKKIPSMFSHIMTYEQRIENLNDEEVNVFFNNQTIYCRWINCVQMLLTTVSCATYALVAVMQLIRIEDLAFYENEPFMHDLWYPFRKKEHMQWVVFINMVIIVQGTVFNSTTQTTFICLMIYATTRFGVLQIRLKKFDRIARKEFQGNILSVIRDLIVEHQESISFVKALNDNTKYVMLLEFLLNSVGLAAGIIQLVVKTTTGGFVAFLTIVILLLSQIFILSWSANEISLESSKISDAIFESNWEDYSQRIKAYFITMSMGARKPLGLTAGPFFQMSTNTAISTVKVAYTYLSLMLQNFEV
>DponOR51
MAQASFSEVSKFFLKLSGLWPFKISDNVLVDKIYRFYTLCQICYYLCVILGLSINLVILIIRFDEPQRIIRDINLFIIAFEICLKVVIFQFRNVPHMLYQITRYEDTIEGSSDAEVKAYYAKDAIYCRRINVFQFIATFLACASFAQDSVVIFLTSDDMSVFKDTPFMHDLWYPFNRADYIYLVICIAFICDTQGLICNTASQTTLLCVMIYARTRLKILQIRLRKFDKIAVEEYEGDVVRAVKDLIAEHQYLINFVKSLNDRTQHVLLLEFMLNSLCLASGTSQFIIIDTTSGWLATVFLNLYVIVQIFILSWHANEISVEGLAVSDAIAASQWQKQSKEVQKLLIIMMMRAQKPIGLTAGPFFRMTNSTAVQTMKVAYSYASIMTQNMPE
>DponOR52INT
MRTARLIRVPKLFLLLCGLWPFKITNNIIFKKLYKFYTIYQLIAYVSVVLNLLGNLIIILIKHDQPERIISSLNMFIIVFETCLKVVIFQLQKVPLMFSEISKYEAAMRASNDTQVRKYYEQEVQYCRRINIFQFLVTFFACGGFAHISIMKVVASEDMSEFKDTPFMHDLWYPFKREKHMPWVMTVAILCDTQGLFCNAASQSTLICLMIYARTRLRILQVRLKKFDEIAQERQHDGNAERTIKELINEHQYLIIDTASGWISVLCLNMYVIAQIFILSWHANEISEEGLAVSDAIAASQWEKQSKEVQKLLMVMMMRAQKPIGLTAGPFFPMTNSTAVQTMKVAYSYTSIMRQNIPD
>DponOR53INT
MAKTLSFIQLSKFYLLLSGLWPFKISDNFLVDKIYRIYTLCQICYYLCVIFGLLVNLVILIIRFDQPQRIIGDINLFIIVFECCLKVVIFQVDTTSAWLAVVFLNLYVMAQIFILTWHANEISEEGLAISDAIAASQWQKQSKEVQKLLIVMMMIAQKPIGLTAGPFFRMTNSAAMQTMKVAYSYTSLMSKNFPE
>DponOR54FIX
MAKTLSFINLSKFYLLLSGLWPFKISDNFLVRKIYRIYTLCQICYYLCVILGLLVNLVILIIQFDQRQRIIGDINVFIIVFECCLKVVIFQIGKVPFMLNQITQFEDSIEAAGDAEVKDHYAKDAIYCRRINVIQSIATIIACASFAQDSVVTFITSDDMSVFKDNPFMHDLWYPFNREDYIYLVICIAFICDMQGLVCNAACQTTLLCLMIYARTRLKILQSRLRKFDTIAVEEYEGDVVLAVKDLIAEHQYLINFVKSLNDKTQHVLLLEFMLNSLCLASGTIQFTIVNTTSGWLAVVFLNLYVMAQIFILTWHANEISEEGLAVSDAIAASQWQKQSKEVQKLLIVMMMIAQKTIGLTAGPFFRMTNSAAMQTMKVAYSYTSIMRKNIPD
>DponOR55FIX
METATLSKVPKLFLLLCGLWPFKITNNILFTKMYNFYTKYQLISYVSVILNLLLNLVYTLVKRNQPERIISSLNMFIIVFEICLKVVIFQLQKVPLMFSEISKYEAAMRASNDAQVRKYYEQEVQYCRRVNIFQFLVTFFACSGFAHISIMKVVASEDMSEFKDTPFMHDLWYPFKREKHMPWVMTVAILCDTQGLFCNAASQSTLICLMIYARTRLIILQIRLKKFDKIAQEQYHGNAERAIKELINEHQDLIKFVQLLNDRTKYVLLLEFILNSLCVASGTLQFLIIDTPAGRLSTFCLNFYIVVQIFILSWHANEITEQGLGVAASIAASNWHKQSKEVKTLLIVMMMRAQIPFGLTVGPFFRMANSTALQTMKVAYSYMSIMRQNIGK
>DponOR56
MKFFKKTEENVFFGFNIMVLKACGLWPDLIDYRYDKWRLMKDCLMISSLMPCAVPIMADFIMQLYDGVPNLTAAVENMIALNCIIGMIYMVICFIANRRTIIKLMVNLKYFNKYGNSRKTKEVDEKANLFSKIFMFYGILGNFVYMLMPQLSIDKCHNNRTAKMIDDGVPCGLVVRSVFPFKFDYKPVFEIIFVHQIYTCTMVSIVVLALTMLLCGFLMHIVNQLKNLREFIAKLRHCPQDKPGERLFFIIQYHIDVIEYSQNTAKAFSTMLLFYITLTSLVLSVLCFEVIMVDAFEDSVRFALHLVGWLAILLSVCYNGQLMIDESVEVANDIYSLNWFNFPVGIQKKIQMIIMRSQKPLILDAAGMGLVSLPAFLKVLSSAYSFFTLLLKLK
>DponOR57
MEKDKFKILSLHINVLIFLQFWPNPLFNNVVNNHIMSIVCFITVTSCIPCIWTIYKVFEGMYDIGILFESFICFVNIMAYLTAYWTIFRNKAVIENLINDICIFLPYCPTNLIRDTDASSIRYTKYLIVYVTLGVFVNLAWPAISPEGCMRQRQSEYLLKHDPCGMPTHNYYPFDASKPIPFWIAFACEALLTCNICILFSMVTAIILGLLMQITEQIKHCCDKFEHINFKGDVETARKEFLECVRYHRAILEYAERVFTVFAPVMSAYLVVTSFATALIGYQIVETDNTQDRFRYAMLLLAWGCLFFMICLYAQILQDESVLIADALYNSDWTCNSIYFRHYIIRVIARAHKPLYFNISFLGKISLTRFVSVMKTAYTVFTVLVTVVDRK
>DponOR58JOI
MMENKSYRIMQLHTNLLKCLFLWPVDTFSPGLNSLLMYGSFCISMCCGIPIISAAGYQFYVGIEDVNILLEALIGVYDIIGNTVTYVCFLRKQRQIQEIIDDIKDFFQYCGYETVRKIDSEIMRHTKYFLFYVTVSVILNLAWPMLSVNNCLKSRRSDFYIKHDPCGMPTQNLYPFEASEGIVFWVLYIIEAIFCYHTCCFFSLATVIVIGFLKHITAQLKCCAYKFEHICDYMGSCKNDENVIIREFVHLIKYHQRIIKYAEKVFGIFDVMIIVYIGVTSFTLAIIGYQIAIPKTNLEDRIRYTMLLIGWVLLFYSICFYGQQVRDESMKVGEAIYKSEWYQHQTLLGMKTDIMFVMRRTLKPLDFKATLLGEVSLIVFVAVMKRAYQLFTLLLTVTEDGP
>DponOR59
MIQVNEHQILKLHIRILKCLLIWPLNSLSRKQNFYIAYGIFFTTQCCGIPVWSAAGYQFYVKIDNVKILLEALVGIGDMVGYTLAYVCFLQNLDKINQLIVDFNQFLKYCDSKVIREAEAESNRYTKYLLSYVTGSLVFNFFWQMMSTKTCMQQRGGDFYVKHDPCWMPVRNLYPFDANQSRYFWIVFPIETVYSYHVSCFFSLATATIIGFLIHIGCQFKCCSAKFEHVFDTIQKDEESQKKARFEFIELIKYYQGIQEYSQRVFQVFSSTIIVYIALTSLLVAVIGYQIVNPKISTQDRIKYAMLLVAWCLLVYSICLYGQELQDEALKVGDSIFKSNWHKHGMALKVKPELIFTLARTQKPLEFKTQMIGSISLMQFMRVMKCAYSGLTLLLAVTDDE
>DponOR60
MYATSRAKPFYWALMLLNLLLWYPMRNGKSYMKIFISLSILLRTISLLSFSGTLAHLILVKKNGTNIDISEDIGDIFGFVGCMSVSINFSIYHGSWSRFFNNLLNFGQFGEPPGYKKIVKRGNMISLVCIIYTFPGMLWYCLLSYMQVPHCKEMNVKMGLNEPCGMINPTWLPVKEMDKSHFKLVYIFQAVGIFVYLPSTLVISSIPLEAVEIIVARLNHLKGLFRDAFKSEDPKICSKQLSYCIRYHQDIIKVSQELSGLVKPTMGSLFLTAAIVIGSLGSQILKASTPKAISFIMGYILTVFIGCHAGQRLIDESLDLAKYVYDTRWYEMEPKVRKDIVFILKRCQKPITLGAPPSMGSAGYLLFFILIKTSYTYLTLLNELE
>DponOR61
MYQPKKTDAFYYSLLFMRYLHYYPSRANESSWKIYRIISLFIRILNSFVWIECVLHFSMAVKDNVPVDISEDIVGFTGLANSMFLCIMFELNVKEWSRVFFHITDTSKFGMPPKMSQVIDKCNRFSWIYFLYCCTGIIIYGIINIVDPGPCERWNAEHNIHDVCRTLTPLWWPEDDIEPGLKTIIVICQLISCISYVPPSATLTYIIWEAGELIIAKIHHLKQLFESALDNDKLEIRRARLRFCIQYHQDIISTIEELNGAARKVCGQLSFVASIVFSCIGTQMLKEYSIHPMLHLIGYAMAVFLVCQNGQKIRDQTYDIQDAVYKARWYDNITSTTKDSQLIMLRCQKPLCMDAIPFGIFNFSLLLVIIKTSYSYLTLINKTS
>DponOR62
MYFPNQNEPFYYTLRFLQYSSYYPWPNQAEKWYNSTSILVRVFTSFVSIECALHCTMALKDGIPVGISEDIVGLTGVANCMFVSAMFQLQAKRWSSCVLDIIDTKKFGLPPKMPQMVKKTERIAIWYSIYCTVGILTYTFYSAIKATSCHEQNLKKGTHEICGMITPFWWPYKDINPIVKLLFNLYQLVSVLLILPPSALVTFASWAASQIIKTKIHHLKGLFADVFSDKDSKRQKARLKCCIQYHQHIFKISKELNGITRLLLGQSSFSSAIILSCIGSQILKEYSVGAFLHLMGYTAAVFLLCETGQTILDETFNVRHAVYASDWHLADSSLAKDIQFVLLRSQKPILMDSYLFGSFSYSLLIVIVKTAYSYLTLMNKSSI
>DponOR63
MYPIRKDLPFYASLRMLESIGFYSENTNGFKKRSIVRTLIFCILCWSIILLSAVLLIYENLNDKNYASVFFNIAVAVASTSTYCCTLLFVKYQEKWSDILTALVNYEKFGKPRRYNQLKERGDRVAMACWGGILTGVFLYMLFAILHENDCELEKTGGGVCGLIIPTWLPAPYDNSLLARRLVLLYDIPNAAAVSSFVLVTHLNIQVNEFNIARIDHLSLLFNDIEFCKDPQAQLNKMKHCIEYHQDIIRVSLQFKNLSKRTMGHMTLTFTIVTASMGCQLLQTSKNFYQENAFFFEIIYVINMFIMCYCGQRLEYKMKTVGDFLYSTHWYNLNPKLQSLIPLVILNSQKTIRMDAVPIGYLNYELFVTLLKTTFSYFSVLTQLT
>DponOR64
MLYPVRKGLPFYHNLLVLKLAGYYPKSSNYNKKLFFYCLVCWMSLWTGTLWNLIILLYLSIQNKSSHGITEAMGYLIGNSSLALICLHFALKHQDWSHLMDALIDFQKYGKPPKFNTVQTNASKVGITFFKVLFCAAVMYCVLQVLLEEECEKKLTFGKTSCGMLLPTWFPASHAESKLAKRLLLIYQLLACWAIAPFTVIVSLVLQANEFIAYRIDHLKSLLRKVGSNENPDLQLHHFLAYVQYHHHIIRLCRKLNYVAKYTTGHVALTFVTVVACFGHHSIQEKSLQSLTYQATYVISMCILCYAGQNMQDQMRSIGDALYSSTWYNCSLKVQKMIPLVLLRTQQPIGLDAVPLGVFNYMLMVMVLKTTYSYMSFLSRTI
>DponOR65
MEGPKRVKCCKVSLNFLRIARILPAAGMENSRQYLAAIAGIFSLVTLLTLLVISYVFVGLNNHFPMVFIQFPIVCLVSIWGVMWINGFCVKNRHLLLQLEEALADCSTFGKPPAFKIFQEKMNLLAKLHLSYVTGGALLYFIFFAPMHKKNCEALNIQRNFSEICALLIPIHIPLVPYAALEKFPFLQLINAAEFLMLMYIYVVCGTVVWLNVEVIEYICLRIRHLKTVLLEALACPNRATRRGLFGRAVQYHEEILRMGRLADEFFGTELVLHVVLTGAILGVSAFVMLESATLETLMIFVGWLNAIIMGCAAGQRLINESATISDVLHEVDWFEFDNGLKKDLLFFLVRSRKSMYIRAGNKLSELIEFFQILRTSYSYVTFLNSIDGN
>DponOR66
MLRSKHLDALFQAGIERGDIFWMLDISVSAVSGNCVIFAYTLVILLQCVIEVTGQLYLLTTKPSIGKILLLAPMFFTSFMVITTIIALLFQRSSHGRIYSQYEALSMEQLRRANKPILAEVRQLFDAGIYQFAAFLAAVALGSIGYLPLNEFDYEHNVWPAIQALKLIEDGPKAVIYTIATLNYLVMPGKGCILLLYGLHIMHLCSLYCVSSILLRGKLKGIAVNRPAAADLMLSDQEWVTQELKSCIKQDVRLKTFCSAIIDHFKWILLFHVALAVIILSLLYYINLFLNGGYSPLGSRCFVAIANILSFTYSYNSENFREQVENIRQEICNLPWYSFNKCNQKLVHVFLSNMLQPRYLSVGGLFDANHEFLVLVMHKVFNVLTILSNLDPDRAGN
>DponOR67
MESKSAKEQLKSILIGMKNTFKPENLFKSQMEDTHYELSPCVYFFTLSLPCHYPILRKLNSYLICLNILTFFTEVIYQFTCHIDVLVLLQREVMRFYFLFGSLNAFYILNLQDGLKESEKEIKKAQWPLKLVSTDVKCAIGKRGLMQSLASEFCVLMGCTYICVTLRELKSTCVMAYVRNLRIKPLEYLVYFGECINYVNCIYLISIIPFLCIYFATEAEVQIFLLSEYVRKITVQKQLIIKKNSPKLELQVRCRLRMLMTRHLELRQLYVNNKGMIRHTAVQYMIPATLSFILNLYAHAEKIMNPVSTIMYFAIFIIIAMYTMFSGQRFEDEWRRYYNELWNLPWYTWSVQNQKAYLLILTGASNITAVKIFNTTAVNYALLLRIWKFVYSTANAVYNIYRK
>DponOR68
MSLQLIKDELKVFIKIVFRLFQLKYLFKFEMEDTNYVLSPMLSFYVVDYFCHFTFIRIWNLMYVYINAVICCLEVALFFRTDMVFGKHGFILGFQLLGIIASIIVVLVKPHLLEANKRFKDFQWTLKDSKPAVKVTIGRLALFQSLMFELIVIVSYIDYLFVIQQINTTSIMNFVQEIDQAILTNFVYLIELIDIWTICYFVLILPHIQIYFATAAQVQVFLLVQYVKDFNKALHQNPNERNGDRQTADCLKRIVSRYCEIKQVFLDKKTIFRSAGINCIVPTALLSIYVIYATVEGRISFMTAIMHFLVCFCVLIFAIIAGQGFEDEWKYFYESLCDLPWYRMNLANQKMYLMLLIGANHEVQLNILPSVAINFSLCIKVWRILYSSSNMIYNVHLKST
>DponOR69NTE
QLLPCMYRIAQMLDYFWPIIYFTTFTTFLGIIVQTVEFITAFDSGFFLQFSAFYIISIYIIVITALYAVLMPIVAEQIAKSQPFFALDITQASHKAKELVHDKVKRIHIKIFAFCCFSFVKVGLNLYFWKIDSYNSILLCRMLHQQWPEAPVAAKLLQVWVSVIFLVGTAISIIVPVLVICELFHVAIHLIVLIDYVKTRKVRFDHKSPWGAQKSIGNHIRAIALKHKDIKRHHHDLYSSKQTIQLTYYLSGFLMGFIVIVTQFTPTANIFQTIIDCLTYVVCSFLIVDASEECDSLGGQFTAAIYDLNWYDWSAENQKLLLILITHSARNIPVTIRMMYKVNRELLLKIGRVLYPVANLLYSMRN
>DponOR70NTE
DVLEQMFAAFNVCVKNPVLLKLFKTIMALNVLIITIQAACIIKNFSFNFMIYHGWELALNLMGTSFMALFLYKQDIFLPLVNFKERHCWNSEAMGRKILKEIKDNAKGKLAVFTISSFTVLSTNMLACVFYKEALQKQYLILQMITSYWRVHLVYPLWVALTMANTMGGLTAYYFFYFVFHLKYQIRLFKAFITYTSGKLDSSSFSGKIYQQEVKKMLRIIIKRHIILKTWGLMMLKPGQIILLMSMFFGGFLTICNCMAVLFIPDTRLLFATLIFFTATYIHMVARFGQRFEDIFNELYVTTLLSFPWHKWDSSNRSLYLVMIQNMQRPVKLEVPLLVSLNYANEVRKVDSRYSTAKKLIFNY
>DponOR71NTE
NLLPDVYQFIMLSRSTRHLIKLTMLVSACIIIVETYYFTKKFNADLLQYAERYSLSLYACIITSLYPRMMKALMINLKTLKSLFYVSLEDVDAQTKQNIFSARTRCSIVFKMLCMASILCFSVCNYYWLQNKDSLLAIEVLHKYVSKDSILTKVAYCLIFIITEVLFIPSVASPMYFVYVHFHMEVKLMMLTYYVTTIDTMNSAEIATQSTNHEYYRNMMTKLAIIVEKHSVIKRYNNAFAKQLQLLYMLYICSGVIFGLSAVCTLVSRPFKLIKSLSTWIAYVVFSMSLTHVSQCFEDASANLSDAVLNLKWYNWNKPCQLSYLILITNCLKGMPVSVLLLFDANYSFYKKVTRFLYTMGGFLYSIRK
>DponOR72NTE
TLLPEICSFLMISDRMILLNCIFAIYDIIAVSVDSYYFTTVFSWTFFKQYGGSYFAHCYGLLLNVLHPVVIKMFAGQLRMFERLFIVDTSNISDQTAGLLVYIKHKINAMFVAMIVASLATTGVNVYFWCQDRDQIMLTSKLLTDYFSPGSIIVKLFNFIETFADIIACIPTVTIPAYFIYLFYHVEVQLLLLTDYVRSLHNEHERTFTNKMGLSTENYHSISNSVKKIVKWHLEIKQYNYEIFAINQMVHFLYICTGLLVSIFSLFSLFSPNGNALQIGITLISFALFAYIPCDTAEDYEEFSMHLSEAIYDLDWYNWDVKCQKLYLMLITHTTKGIQVTIFMLFGINKELLKKIAKLLYPVMNLLYSASKSN
>DponOR73NTE
VLLPLLYRFIMITQYASIRKLIYFLVFVAGSLVLTQTYLFLKIFEAQIWIKYTCFYFLTIYITGCMPLAIKMYEIWMPRLKRIRKCILSDLTRLGPTFYATIQSQARMRTFIFAIHVSLIVGLAVANVFLFSLKKTQLSIISVLFEDNLPSAASEITQWILCVLALISVCILFLPAYYILYGIFYMKLQFIILIHFLKHIHEILKRNEQVNRFDTTYQQNVKRNLTFIIKRHQEILIFSREISEACSTTNFIYVLNGILILLYAIFAVYVPAFTWVQPLGGFITFYGIFFYMCYHGQHYEDINLEFLASVETLEWYHWNRENVSILLLIHVMAGTQVKMPLTTFISLNYTLFKQVIKLTYSVVNILSSIRK
>DponOR74NTE
TLLPILYRFLMLTQLKFTRRLIYFLVFVSGSLVLIQTYQFLKVFDVQIWIKYASFYFATTYMVGSMPLAIVMYEIVMPRLKLIRKCVHTDLTRLGPTFYRTIKYQAKLRTIIFVIHVILIAGLILVNVILFSFDKTEFFIISLLFEENLPTAVSETLHWIMCVLALITVVILFLPAYYILYGIFYMELQFVVLINIIKHIREILQMSEEINMSDKTYQEHVKRNLIFIIKRHQEILIFSKEMADVSSTINFIYFLNGILTLLYAIFAAYAPAYIWVQPVGGFTTFFGIFFYACYHGQHYEDINMEFLANLENMEWHHWNRDNVRMLMLIQIMAGTQVKLPLTTFISINYELFKQVVKLTYSVANILSSTKK
>DponOR75PSE
MVINSYITIALYDIWTSKLLIVRRCAFTDLKLLGSAFKAQITHDANNKSFSFVVYLTLATCFMVTHIISLNSNRRNTLIISLLMDEHLSPTLSELSHWIICGISCVSYGILCLPAYYI*YVLFYLQFHFDILLKYLQEINDYLKFDHQTNRAVESHQRNVKNSWIHYQTPPRNIDVQFVQQLSSYYVPHSLYTMSAMFILMYAIFSVFVPMYTWVQSVTAAVTFFASGFYLCYQGQIIENINEKFVS*LENLEWFAWNKDNISIYLILHHTARPKLKINVISFISLNFELFKQMVKFAYSVTNILRSTRH
>DponOR76NTE
PLLPFLYQCIMLTRLRITRIIIFMLFVVGFTLILIQSYKFLEVFDINFWIQYASVYFLTVYMVMNSYTTIALYDIWTPRLLIARRCVFTDLKLLGSAFKAQITHDANNKSFSFVVYLSLITCFMVTHIISLNLNRRNIFIISLLIDEHLSPTLSQISHWIICGISCVSYGILCLPAYYILYGLFYLQFHFDILLKYLQEINDYLKFDHQTNRAVESHQRNVKKTLGFIIKRHQEILIFVQQVSSYYVPHSLYNMSAMFILMYAIFSVFVPMYTWVQSVTAAVTFFASGFYLCYQGQIIENINEKFVSELENLEWFAWNKDNIKIYLILHHTARLKLKVNVISFITLNFELLKQMVKVAYSVTNILRSTRQ
>DponOR77NTE
PLMPFLYRCIMITRFRLIRILIFVLFVAGLTMVLLQSYKFLEVFDVNFWIQYAPFYFLTVYMVLNSYLMITLYDIWTPRLKIARRCVFTDLQLLGSDFKAQITSDASTKSILFLVYLSLITSLMITHIISLNSNRRDIFIIALLMDENVSPTLAEISHWIICGISCVSYGILCLPAYYVLYGLFYLQFHFEILLKYVQEINGYLKFDRQTNRAVESHQKKVKKSLGFIIKRHQEILIFVQQVSAYCVPHSLYTIGAMLILMFAIFSVFVPMYTWVQSVIAAATFFEGAFYLCYQGQIIENMNEKFVSELENLEWFTWNKDNIKIYLILHHTANLKLNVNVKSFKSLNLDLFKQMVKLAYSLTNILRSTRH
>DponOR78PSE
TLMPIVYRVLMTIGYKCTRILLYMLFIIGVIMVLVQTYQFLVVFDSSFWIQYASYFLLSLYLAVSTPIIVQLYNIWMPILQKTRKCVVIDADFLGSDFKAQMKSDANIKTFVFLISLIMIAGLMLTNIIALRSNRENIFTLSLLLDEYLPPRLGDISHWIICTVLLASHTVLSLSTYYILYGLSYMKVQYDILL*FLELIKEYLKIHRQISTSDLIKTNKTSVSPQQTVKKSCVYYQALISEVSANDIAHSLFALATMLILMYALLTAFVSIYTWIESGTAFVILFVFGYYLCSLGQTIEDVNEKFVCELKDLEWYAWSKDNLKIYLILHVMARLPIKLHIVSFVSLNYELFKQIIKLTYSVINILRSTKASGTFRKIGGD
>DponOR79NF
LGCYFRFTETCLDIYKYKMVYFSAIANCCSYTLAGIGLVAYGFRTGFEKFCLDYGLLVIMMVVYNCHITICLIYHKKWKAMRQQFVAGFSWNLDNFAPSYRMEILRISSGNEESTKLVGLATALITISIQVDFYSSIKEIILYFGIPEHFIPIILVGIYTHIVYMSLSSVMATYYIFYFLWLIRIQQVVLRSMADKFRSNILLNRSDNFVEDALKSIIKSHQTIIRCFRLVKNESHVLRLGTSISMFLCLGFFVFLVTSPFHTSMQGQVGFISVHIFIFYLSHEGQNVDDENEQFHMLLYEFNWYAWNTKNCKIFAIFFMNTAEMAKEQGSALFQVNHEYFMKTARMAYALLNLLRTTTN
>DponOR80NC
QLFPISSMMLRLCNITVIRFISTLYLIAMILIGLIQLIYCFTHFSRQNWSLYGPICLPLSFIIIQHLGTLLSFSSYQKMGVYINSMLPWDTSVLSPRSREMIKEKCKKAEYFSTYITISGIAIFQLFRQDFEPVYEKYIVAALYASDHTLLYSYLLWCSKGLYIVLTFVLINSAIFTQYCYIFLQVQLIGLNGEIRALSDRLKKMNLDPDFVKMCLKKIAQKHQAVLRFDTFLYGTMYPILITFFSNGMILGSPLIALFAYTQTLQHEFSRATSTWIITVILVAYAVVCAQGQSTEDMTEELEMLLKDFKWYEWTQSNKKIFHILLANISMPLKWNSITRVHGINHRAYTQ
>DponOR81NTE
LLFPLLTDVLEISNRMLRIGIYGLLANILVMLIVQVAYCLKVHTKACWIKYGLFICACLDLLSTRVTFLLTSKAFSKIRNIISSEIVWDLDLTDQAIYRKIIIKRTIFKRHLMAQFFFVFWLCISTIYELCMQLDEYSVIAEYIKQHYPFFLIPSIWFYVVETIVSSFVIALFPMYLYYCCELVEMQVHIMSLHIKEFREQLNLHGGSSSFVENGLKKIIKQHHNLLRCNALMRKHMQTAQIIIYCTMFPCTICITIMLFSNRVSWFLKCGALLVHFYIGVSVYHKGQLSHNLIESMCFQLYDLEWYTWDVSNMKTFLLLITNTPKQLNWGAITQTKAINYESFNEVVKVFYTIYNFIRTCKH
>DponOR82
MSDSSDYFDLNYKISTWFLLIPPKKFTLKIIYWIIATPHFILACGSAFLEISKLFIGGSGEFSANILNLGVSALHFMAVNRVSRWLFKKGEFDIILERIRKLSMDYSLFEYQSNCLESNENQPNQPVQPTIRRVFVAEAEINPIVEYKLEKMEKSKIHCLRITIVFLIYVVLNLSISYAFNYMGPTYEKWNPARNKTFVYRDYPYPLWYPFDTSISDGYYLLGFFYQPYAFFFIMAAFLSIEDLSVAAIIHLTTHIKILGYAFGYVDHNINPMLEHHEIIELKQQRIIKLINDLKEIYKCAEILNSYLSDQLLIQEFLMSIVICCSVYRVTVVTSSTEMSYLSTMAVIIGADMFIVSWYNQGFTLEVFELQHRIYELEWIDYQPKLRKLLLFLMCRVQKPFHFTMGFGFPLDARVFLSMIKMSYSFYTLITRSSQKLTANT
>DponOR83
MDYFDLNYRISAFFLLIPPKISILKIIYWIVAVPHFFLICGSAFLEIGKLFMGGSGEFSSNILNLGISALHLCATNRVSRWFLIKNEFEVILANLRKINTDFSLFDYQSHQSGFKMDANEPENAIIKYKTTKLLETKRYCLGIFLTFLINVALNISISYAINYGNPLYEKWNPLLNKTSVYRDYPYPLLYPFDTSVSDGHYLLGFFYQPYAFFCLMCAFFCIEYLCVGTIIHLTTHVNILGYAFSYVDENIDPMLDYSKVIMLKEKRIIKLSGELKEIYNCAKELNAVFSGQLLMQEFLMSTVMCCCVYRVTTNISTAEIGYLSTMVAVCVAEMFTVSWFNQCFTLELFKIQQRIYELEWIDYPPKLRRVLLFLMCRVQKPFNFTMGFGFPLDVNVFLSMIKTSYSFYTLITRSGSKFSNEDV
>DponSNMP1a
MNFPMRLAIGSACSLLFIILVGFVGFPKMIKGKVKDMVNLKPGMEIREMFVKVPFPLSFNVYIFSVLNPAEVQGGAKPHLKEMGPFCYNEWKTKINVEDNEGDDTISYDPVDTFENAKRPKCLSVDTLVTIPHPMILGMVNTILRQKPGALTLANKAIKSIWSNPSSLFITVKAQDLLFDGVVIHCGVSDFAGKAICTNLKAEPSLTHLGEDDLGFSLMGPKNGTAGKRIKAFRGTQDFHKVGRIIEFDGKSKLDVWNNSKCDTIVGTDGTIFPPMLKKEEGLASFAPDLCRSLIAQFDKHDKYDGIPVSSFFASLGDQSKNPAEKCFCTTPETCLKRGLMDLYRCAKIPLYVSLPHFYDSHESYLKGVKGLKPDVEKHGIRIMFELLTGSPLSARKRLQFNMPLEPNPKVELFHNFTPTVLPIFWVEEAVDLNSTFTKPLKTLFLTKKLVNIVKYLVLLMSIGGFCAAVYLYFKSDDSMNVTSVQKVQPDQNGHRNIISTVFNGNHTAGQDNEAYEDKY
>DponSNMP1b
MMLSNKIWSSSRFLYGSVILLVSSVLLKLWLFESMVKFVIRDQTALRKRNQVREVYLKIPFPLNFKLYFFNVTNPEEIQTGSKPKLKEVGPFWYDEIKEKVQIIDNDTEDSLTYTPYDLFEYNQNKSNQLREDDYVTIIHPAIVGMVNLVLRDSPVFLSIVSKAIPSIFNNPQTIFLTAKVKDILFDGVELNCLGKDFGTTAVCSQMKSQIPGLKFKKDNENIFLFSLLGSRNGTLTRRLKVHRGIAHAKDLGRLVELDGKKEINIWRQAECNRFHGTDGWIFPALSTPEEGLPSFSTDLCRSVNLRYINDTVLKKIPVRIYETDLGDQMTDENEKCYCRSADSCLKKGVFDLSKCMGVPIYATLPHFLRTDPSYINLVDGLAPSELLHAIRVYFEPMTGTPLFAAKRMQFNLDLKPTNKIPLFSHLPTALFPMFWLEESVDLDGYLLKKVQTVFLLLHAVDIIQYLMIVIGCGCVTISMYFRLKNRKSVTITPATGSKKSAPPKPIDEMDVSHLSIAGILGDRPQKKAVVSQVMSGHEFDKY
>DponSNMP2a
MIIPQIKVNYKVLFICGLAGILLMVIGIYAGFYLAPSIVNNKILETKVLREGTEQWSNFMKVPFPFQFKVYLFTVQNVEAVQAGAKPLVQEQGPYVYQLTRWKDQVAWNHSTDEISYHEYEEYKFDAESSGGLSEQDVVTVLNPAFLSFLYTAEMDPATRDFLPLIDESLDAIFGSYNSPFFTNITVREFLFEGLRICRNGCSDDGFVAKMACNKIKERMADTKQMRADGDDILYASFHYRNNSHQGYITVAAGQKNATIGEITQLDHQTTLNVWSKDQFQCNRVSGLTTVFPTGVGVDTTFQSFSEDICRTVSFEYSRRDMVGLIKGNRYEALKSTFNTSKNACFCTDHTRNFDGDVGCLYDGVLDLTTCQGAPVLVSFPHLLYADSRYLDKVAGLNPDPSKHAMFVTLEPTSGTPLKVAKRVQFNLLLRSVRNITSLEAVGKSIVPMFWIEESTTLPEKYQDVIKNKIYRTLLILDIVRYAVLALALTVIVCCIVLFIYAT
>DponSNMP2b
MFRNCCSPRLVFLYNLLAVLLLIASLVLAFWGLPQIISKQIHKQTELTENTDQWDRFKELPFPMEFNIRFFLVTNPADVLNGSMPILKESEPYKYKSTIKRTDIRFDDIEEDSVTYRRSFSFEFDGSGTTREDDSITVINPLLMASFQLTNDIQRLAMAGCRKYILEPAGLDQVFLTTTVRKLLFDGIYFGFQNATGKGVACEMVRKELGKIVANVRVVEHLNDTDCYRLAIFNYKTDNFLKNSPDGIYTINRGRNNATALGSIMRWNGATTSTTYGTSTSINNLTCHSIKGTDSTIYSPELKAGENLMIFNTDLCRTIQLVQVSSNEVFNGINAFRYSTGYTLFRPETILKENDCYCSHGTKGADGKPSCFLDGLLDFRPCLGAPVLISQPHFLHADVKYIRAVSGLSPDEDKHDIYLLLEPNTGTPLEGRKRVQMNSVLRRQPLLSMITPPNMYEAVVPLLWLDEGFTLPQKYLDDLNAKYFKTVRIATGFKFGFIAVALALLVGCLFVACRKMYFRNAK
